# Supplementary material for: Quantitative ethnopharmacological documentation and molecular confirmation of medicinal plants used by the Manobo tribe of Agusan del Sur, Philippines
Source: J Ethnobiol Ethnomed. 2020 Mar 5;16:14. doi: 10.1186/s13002-020-00363-7 (PMC7227330; doi:10.1186/s13002-020-00363-7)
Supplement: Supplementary file 2 — Additional file 2: Fasta file of ITS (nrDNA) sequences [file 13002_2020_363_MOESM2_ESM.fasta]

Additional file 2: Fasta file of ITS (nrDNA) sequences

>Taxon1_ITS
TTTTCCTTCCCCCCTTCTAGATATGCTTAAACTCAGCGGATAGTCCCGCC
TGACCTGGGGTCGCGGTCGGAGGCGCCTTGCAGGCAAAGCGCCGTTGGGT
CGCATTTGGCTCCCGAGCGGCGACGCGTTTGTCGCACGACAGCACGAGAG
TTGATCGTTCAACCACCACTGGTCGTGACGTGCGTCGCCGAGGGATGGCA
TTTAGGCCGGCCGCACGCGGTCGCGCACGGGAGGCCAATCTCCGCCCCCC
CGGCCAGCGCGGAGCGCGGGATGGGGGGGCGACGCGATGCGTGACGCCCA
GGCAGACGTGCCCTCGGCCTAATGGCCTCGGGCGCAACTTGCGTTCAAAG
ACTCGATGGTTCACGGGATTCTGCAATTCACACCAAGTATCGCATTTCGC
TACGTTCTTCATCGATGCGAGAGCCGAGATATCCGTTGCCGAGAGTCGTT
TTGACATTCGAGAGACGTCCCTTTCCCCCCGCGCGCCCCGCGGACGGGGC
GTCGGAGGCGGAACGCTTCGTTGAGTTTTCCTTGGCGCATTCCGCGCCCG
GGGTTCGTTAGCCCGCACGGCGCGACGCTCGCGCGAGCGCCGGCGGGGAC
GGGTGTCGCGGCGGGGAGGCTCGCCCCCGCGCCGCGGCCCCGTGATGTTT
AAACACGTGTTCGCGGTCTGCTTTGCAGGTTTCGACAATGATCCTTCCGC
AGGTTCACCTACGGAAACCTTGTACTTTTTTTTTTTTTCCCAAA

>Taxon2_ITS
TTTTTCTCCCCCCCAATAAAAAAAGTCGGTGAAGGCGTCGGATCGCGACG
ACGTAGGCGGATCGCTGCCGGCGACGTCGCGAGAAGTCCACTGAACCTTA
TCATTTAGAGGAAGGAGAAGTCGTAACAAGGTTTCCGTAGGTGAACCTGC
GGAAGGATCATTGTTGAAACCTCAAAAAGCACGACCTGTGAATTTGTATG
CGATACCGGTTGGTGTAGGGTTCTCATTGCACCCGCCCAACCCATGCCTC
TACGGGACACACGAGGTCCTCCTTGTGTGCGCTCGTTTAGGTAAGAACAA
AACCCCGGCGCTAGTTGCGCCAAGGAACTCCAACAATACAGCATCCCTGT
GCGGCTCGGCAACGGTGCTCGTCCAGGGTTTGTTGCGACATATTTATCAA
AAATGACTCTCGGCAACGGATATCTTGGCTCTCGCATCGATGAAGAACGT
AGCGAAATGCGATACTTGGTGTGAATTGCAGAATCCCGTGAACCATCGAG
TCTTTGAACGCAAGTTGCGCCCGAAGCCATTAGGCTGAGGGCACGTCTGC
CTGGGTGTCAAGCATTGTTGCTCAAAACACTTTGTCCCTGTACTGGACCC
CTGTGTTGAGGGCGGATGTTGGCTTCCCGTGAGCCATTGCTGGCGGTTGG
CCTAAATGCGAGCTTGTGGTGGCAAGCGCCATGACGTATGGTGGTTGAGT
CATGCTCGAAGCCTGTCTTGCGTGCCTTGTCTCAGACAATGGCTCATGTG
ACCCTCGTGCATCATATGGATGCTTTCGACATGACCCCAGGTCAGGCGGG
GTTACCCGCTGAATTTAAGCATATCAATAAGTCGGATGTTACAAGAAGCT
ACCTCGGCTTCCCTAGTACGCAGCGGGCCCCCCCCGCGGAAAA

>Taxon3_ITS
TTTTTCCCGGCTCTCCCCTGCAGTACTATGTGTTTCTCGGATAGGGTGGT
TTCCTCCGCTTATTGATATGCTTAAATTCAGCGGGTAACCCCGCCTGACC
TGGGGTCATGTCGAAAGCATCAATATGATGCACGAGGGTCACATGAGCCA
TTGTCTGAGACAACGCACGCAAGACAGGCTTCGAGCATGACTCAACCACC
ATACGTCATGGCGCTTGCCACCACAAGCTCGCATTTAGGCCAACCGCCAG
CAATGGCTCACGGGAAGCCAACATCCGCCCTCAACACAGGGGTCCAGTAC
AGGGACAAAGTGTTTTGAGCAACAATGCTTGACACCCAGGCAGACGTGCC
CTCAGCCTAATGGCTTCGGGCGCAACTTGCGTTCAAAGACTCGATGGTTC
ACGGGATTCTGCAATTCACACCAAGTATCGCATTTCGCTACGTTCTTCAT
CGATGCGAGAGCCAAGATATCCGTTGCCGAGAGTCATTTTTGATAAATAT
GTCGCAACAAACCCTGGACGAGCACCGTTGCCGAGCCGCACAGGGATGCT
GTATTGTTGGAGTTCCTTGGCGCAACTAGCGCCGGGGTTTTGTTCTTACC
TAAACGAGCGCACACAAGGAGGACCTCGTGTGTCCCGTAGAGGCATGGGT
TGGGCGGGTGCAATGAGAACCCTACACCAACCGGTATCGCATACAAATTC
ACAGGTCGTGCTATTTGAGGTTTCAACAATGATCCTTCCGCAGGTTCACC
TACGGAAACCTTGTTACGACTTCTCCTTCCTCTAAATGATAAGGTTCATG
TGGACTTCTCGCGACGACTCCGGTCAAGCGTACCCGGTACGTCGCGCCGA
TTCCGACCACTTCACCGGACTC

>Taxon4_ITS
GGTTTTTCTTCCTGCCTTATGATAGGTTCCTCCCCCCCTCAGATATGCTT
AAACTCAGCGGGTGATACCGCCTGACCTGGGGTCGCGGTCGAAAGTTTGG
GTCTGTTGGTGATGCCCGAACGTACGACGCGGTGCCGCACGACAGCACGA
GAGTTGAGCGTTGTTCAACCACCACTGGTCGTGACGTGCGTCGCCGAGGG
ATCGTATTTGGGCCGGCCGCGCACGACGGAGGCGCGCACGGGAGGCCAAT
CTCCGCCCCCCTCGCGAGCGCAGTGCGCGGGAAGGGGGCGACCCGATGCG
TGACGCCCAGGCAGACGTGCCCTCGGCCTAATGGCTTCGGGCGCAACTTG
CGTTCAAAGACTCGATGGTTCACGGGATTCTGCAATTCACACCAAGTATC
GCATTTCGCTACGTTCTTCATCGATGCGAGAGCCGAGATATCCGTTGCCG
AGAGTCGTTTTGACATTCGATAGACGTCCCGTCCCCCCGCGCGCCCCGCG
AACGGGGCGTCGGGAGGCGAACGCTACGTTTCGTTTTCCTTGGCGCATGC
CGCGCCGGGGTTCGTTAGCCCGCACGACGGAACGCTCTCGCGCACGCCGG
CGGGGATGGGATCGCGACGGGAGGCTTCCCCCCGCGCCGCGCGCCCGATG
TGGTTAAACACGTGTTCGCAGGTCTGCTTTGCGGGTCTCGACAATGATCC
TTCCGCAGGTTCACCTACGGAAACCTTGTTACACTTTTTTACTTCCATGG
ACCAATTTTTACTTCCAAAAGGT

>Taxon5_ITS
TTTTTTTTTTTTTCCCCCCCCCCCCCCCCTATAGGGATCCTCGTAAGTTT
CTTTTCCTCCGCTTATTGATATGCTTAAACTCAGCGGGTAGCCCCGCCTG
ACCTGGGGTCGCGTTGGAGGCACCCGCAACGGGCGCATTGGGGTCTATCG
GAGTCCCGATGCGTGTCCGACGCACGTGGCGGTGGCACCGAATGATCGAC
TACCTGTTGCCAAGACGACGTGACGGGGGACTCCGTTTTTGGACCGACCG
CGGGTCGAAGCGCGCACGGGAGGTCATCGTCCGCCCCCCACGGTCCCCCC
TCGCCCGGCCAGGAGCGGGAGGGGGGTTCGTGGGGGAGCAACGGCGTGTG
ACGCCCAGGCAGACGTGCCCTCGACCTGATGGCTTCGGGCGCAACTTGCG
TTCAAAGACTCGATGGTTCACGGGATTCTGCAATTCACACCAAGTATCGC
ATTTCGCTACGTTCTTCATCGATGCGAGAGCCGAGATATCCGTTGCCGAG
AGTCGTTCTTTATACTCAAAACCAATCCCGAAGCGACCACCGAGGCAGAG
TCACCGTTTACGGGGCCTCGATGGCGGGGATCGTCTCGTTGTCTTTCCTT
GACGCATTCCGCGCCGGGGTTCGTTCGGTGCCGGGGGCGAGGGGCGGGGC
CACACGCACCCGGCGAGGAGTGTCCGGGGCGTGCTCGCGCCCCTTTCCCC
CCTCGGGTGTTGTAACGTGTTCGCGGGTCTCTCTGCCGGGCAGGTTTCGA
CAATGATCCTTCCGCAGGTTCACCTACGGAAACCTTGTTACGACTTCTCC
TTCCTCTAAATGATAAGGTTCAGTGGACTTCTCACGACGTCACGGGCGGC
GGACCGCCCCTGTCGCTCGATCGAACTCCGCTCTTTTTTTTTTTTTTTTT
AAAAAA

>Taxon6_ITS (NONE)

>Taxon7_ITS
TTCTTCCCCCCGTTCTATGATATGCTTAAACTCAGCGGGTAGTCCTGCCT
GACCTGGGGTCGCGATGCGAGCGTCTTCGAGAGGACGCGTCAGGGTCTCG
AGGCATCCCGAAGGGGCGACCGGCGCGCGCGACGTGCGACGAGCATAAAC
ACACACCACCGATAGTCGCGGCGCTCTGGTCGCCTGGGACTCGTGTTTGG
GCCAGCCGCGAGCGGTAAGCGCACGGGAGGCCATTGTCCGCCCCGCCCCC
CGCGAAGAGGGGTGGGGTGGGGCGACGGTACGTGACACCCAGGCAGACAT
GCCCTCGACCTAATGGCTTGGGGCGCAACTTGCGTTCAAAGACTCGATGG
TTCACGGGATTCTGCAATTCACACCAAGTATCGCATTTCGCTACGTTCTT
CATCGATGCGAGAGCCGAGATATCCGTTGCCGAGAGTCGTTTTGTACGTT
GTAAAGAATCGAGGAACGGCCGCGCCTCCCGCGGACGGGGACGCGGCGGC
GTTCTCTTTTCGTTTTGCAATTCCTTGGCGCGATTCGCGCCGGGGTTCGT
TGTTTGCCCGGGGGCGCTGGCGCGCCGCCGGTTCGAGGGGGCTCGGGGCC
GAGGCCGCCTCCTCCCCCGTTGTGTTGTTAACGAGTTCGCGGGTCGTTCT
GCTGGGCAGGTTTCGACAATGATCCTTCCGCAGGTTCACCTACGGAAACC
TTGTACTTTTTTTTTTTTTTCTAAAAA

>Taxon8_ITS
CGGCGGGGGTGTGGTCGTACTAGGGGATCCTGGTAAACTTCTTTTCCTCC
GCTTATTGATATGCTTAAACTCAGCGGGTAGTCCCGCCTGACCTGGGGTC
GCAGAGCGAACGTGCCTTTTAAGGATGAATACGGGTCAACAATGTCTCTT
CCGATGGATGAACGCGCACGACAGTGTCCGAGGGCCTTACAACCACAGAT
TATCGTGGCAATCATCGCAGAGGACTAATATTTTGGGCCAACCGCGAGCG
CTTAGCACACGGGAGGCCAACATCCGCCCCACACAACCCATGCATAGTCG
AAGGGGTTGGGGCGACGGTTGCGTGACACCCAGGCAGACGTGCCCTCGGC
CAAAAGGCTTCGGGCGCAACTTGCGTTCAAAGACTCGATGGTTCGCGGGA
TCCTGCAATTCACACCAAGTATCGCATTTCGCTGCGTTCTTCATCGATGC
GAGAGCCGAGATATCCGTTGCCGAGAGTCATTTTTTATAATAGAATAGGA
CATCACTTCTCATGGGCACACCATTTCTGGGGCCATGCGAGAGCATGCTA
TTTCAGTTTGAGATTGCTTGGCGCAGCTCGCGCCGGGGTTGGTTACGTGT
CTTGGGAGATTGAGCATGGTGCAAAGACATTATTTGCGACCGGCCCTACC
CCCACGACGCAAGGGTTCAACGAAGACCGAAGCCCCCGCGACCCCTCGAT
TGTTGAACATGTTCGCTGGTCGTTCTGCTGGGCAGGTTTCGACAATGATC
CTTCCGCAGGTTCACCTACGGAAACCTTGTTACGACTTCTCCTTCCTCTA
AATGATAAGGTTCAGTGGACTTCTCGCGACGTCGCCGGCGGCGAACCGCC
CACGTCGCCGCGATCCGAGCCTTCACGCCTTTTTTGGG

>Taxon9_ITS
GGTTTTCTCTCTTCTCTCTTTTCTCCCCGTACTGGGGATCCTGGTAAGTT
TCTTTTCCTCCGCTTATTGATATGCTTAAACTCAGCGGGTAGTCCCGCCT
GACCTGGGGTCGCAGAGCGAACGTGCCTTTTAAGGATGAATACGGGTCAA
CAATGTCTCTTCCGATGGATGAACGCGCACGACAGTGTCCGAGGGCCTTA
CAACCACAGATTATCGTGGCAATCATCGCAGAGGACTAATATTTTGGGCC
AACCGCGAGCGCTTAGCACACGGGAGGCCAACATCCGCCCCACACAACCC
ATGCATAGTCGAAGGGGTTGGGGCGACGGTTGCGTGACACCCAGGCAGAC
GTGCCCTCGGCCAAAAGGCTTCGGGCGCAACTTGCGTTCAAAGACTCGAT
GGTTCGCGGGATCCTGCAATTCACACCAAGTATCGCATTTCGCTGCGTTC
TTCATCGATGCGAGAGCCGAGATATCCGTTGCCGAGAGTCATTTTTTATA
ATAGAATAGGACATCACTTCTCATGGGCACACCATTTCTGGGGCCATGCG
AGAGCATGCTATTTCAGTTTGAGATTGCTTGGCGCAGCTCGCGCCGGGGT
TGGTTACGTGTCTTGGGAGATTGAGCATGGTGCAAAGACATTATTTGCGA
CCGGCCCTACCCCCACGACGCAAGGGTTCAACGAAGACCGAAGCCCCCGC
GACCCCTCGATTGTTGAACATGTTCGCTGGTCGTTCTGCTGGGCAGGTTT
CGACAATGATCCTTCCGCAGGTTCACCTACGGAAACCTTGTTACGACTTC
TCCTTCCTCTAAATGATAAGGTTCAGTGGACTTCTCGCGACGTCGCCGGC
GGCGAACCGCCCACGTCGCCCTCGATCCGACACTCCCCGCTCTCCTTCTG
CCCGGGGGGGAGAGAA

>Taxon10_ITS
AGTGATCTCCACCATGTGTCTGATCATCATGCATCAATGACATGTACAGT
TCATGCTGCCAAATTCCCTTGTGTTGTTACTTAAGAGCAAATGACTGGAT
TACTGAGCACGAAACTACGAAGTTGGCATGACAGTTCCTAAACAGAAGAG
GAGTTGCATAGACATCGACTGGAAAGCTGATTCTACTTAATTGCTATTCG
ATGTATTTCTCCAGCAAAGATTAGCAAACATATATCTTAACACGGCACGC
ATATGTAAGCGACAGGTCACACGAAGTAAGCCTCGGCCCCCGAATATGTG
GAAGGAAAAAAAAAAATTACAAGGTTTCCGTAGGTGAACCTGCGGAAGGA
TCATTGTCAAAGCCTGTGTAGCACAACGACTCGTAGAACATGTAACAACA
ACCGGGTGTCCGTTGTATCAAGCCCTTGCTTGGTTCTTTGGATGCCATGT
TGATGTGTGTCTTTGGGACTCCTCTTGGGTTCCCTTAGGTGTCACATTTA
CACAAGAACAAACCCCCGGCATGGCATGTGCCAAGGAAAAATAAACGTAA
AAAGGGCTTGTATCGTGCGTCATCGTTTGCGATGATTGCATGGGATCTTG
CTTCTTTATAATCATAAACGACTCTCGGCAACGGATATCTCGGCTCACGC
ATCGATGAAGAACGTAGCAAAATGCGATACTTGGTGTGAATTGCAGAATC
CCGTGAACCATCGAGTTTTTGAACGCAAGTTGCGCCCGAAGCCTTTTGGT
TGAGGGCACGTCTGCCTGGGCGTCACATATCGCGTCGCCTCCTATCATAC
CTCTTGACGGGGATGCTTGGATGGGAGCGGAGATTGGCCTCCCGTCCTTA
AAGGTGCGGTTGGCCTAAACAGAAGTCCTCTTCGAAGGACGCACGATTAG
TGGTGGTTGAAATGACCCTCTTATCGAGTCGTGTGTTCCAAGGAGTAGGG
AAGATCTCTTTGATAACCCTAAAGTGTCGTCTCATGATGATTCTTCGACT
GCGACCCCAGGTCAGGCGGGACTACCCGCTGAGTTTAAGCATATAAAAGG
GGGGGGAAAAAA

>Taxon11_ITS
TTTTTTTTTTTCTCCCCGGTTTTGATATGCTTAAATTCAGCGGGTGGCCA
CGCCTGACCTGGGGTCGCGGTCCGAGCGCCCGCGGCTGCGGGCGGATATG
GTCCCATGGGCGGCACCGCGCGGCGTAATGCGGGCGCCGCGTGCGATCGG
CGACGAGTCGCCTCTCAACCCCCACACGCCGTGTCGCGCCGCACGGTGTC
CTCCTTTTCTGCCGACCGCGCGCCGATGACCCGGGCACGGACGGCCAGTC
TCCGCTCCCCGGCGGGGCATGTGAATGCCGCGGGGGGGGCGATGGGTGGC
GTGACGCCCAGGCAGGCGTGCCCTCGGCCGAGTGGCCTCGGGCGCAACTT
GCGTTCAAAGACTCGATGGTTCACGGGATTCTGCAATTCACACCAAGTAT
CGCATTTCGCTACGTTCTTCATCGATGCGAGAGCCGAGATATCCGTTGCC
GAGAGTCGTCTAAGAGATTCACAGACGGGCGGCGGATCCCCACCGCGGCG
CGCATCCCCGGCCGGGGCGTGCGCTCGCGCCGGGTGGAGGCGGCCGCCCT
TTCCGCTTCGATTCCTTGGCGCTCGCCGCGCCCGGAGGGTTGTTGTTTGG
AGCTCGTCCGGACGCGCGTCCCCGGGTCGTCCCCCGGGCCGCGCGCCGCG
AGCGGCGTTCTCGCGGGACTGGTTCGCCGGTGGTGGTTCTAGGGACGTCG
ACAATGATCCTTCCGCAGGTTCACCTACGGAAACCTTGTTACATTTTTTT
ACTTTCAAAAAA

>Taxon12_ITS
GTTTTCCTTCCGGCTTTATGATATGCTTAAACTCAGCGGGTAATACCGCC
TGACCTGGGGTCGCGGTCGGGGCGCGACTGCAATCAGATCGCGCACTAGG
GTCATCCGTGGAGCCGAAGACGACGATGGCAACCGGCACAACAAAACTCG
AGTCGGGGCATTCAACCACCACTCGTCGTGACGTCCCTCGCCGAGGACTC
TCATTTAGGCCGGCCGCGCCTAACGGCACGGGAGGCCAACATCCGCCGCC
CCACACGATGGGTGGGGGCGGCGACGCGATGCGTGACGCCCAGGCAGACG
TGCCCTTGGCCTGATGGCTTCGGGCGCAACTTGCGTTCAAAGACTCGATG
GTTCACGGGATTCTGCAATTCACACCAAGTATCGCATTTCGCTACGTTCT
TCATCGATGCGAGAGCCGAGATATCCGTTGCCGAGAGTCGTTTGGATTAC
GACAGGCGCCGCGGCACCCCGAGCACACCGCGTACGGGGCATCGAGGGCC
CGACAGTCCTATTGAGTTTTCCTTGGCGCGTTCCGCGCCGGGTTTGAGTT
ACGTTTTCCGCGCGACGAGCGCGCGGGGAGCGCCGGGTGGGAATGGAGGG
CTTAGTCTCCCCTACCACCCGACGCCCGATTATTCACACAGGTTCGCGGT
CGTGCGTTTCGCAGGATTCGACAATGATCCTTCCGCAGGTTCACCTACGG
AAACCTTGTTACGACTTTTTTACTTCCAAA

>Taxon13_ITS
ATCTGGAAGTAAAAAGTCGTAACAAGGTTTCCGTAGGTGAGCGTGCAGAA
GGATCATTTGTTGATGCCCGTCAGAGCAGAAAAGACCGACAGGAAGCGAA
CTCGTGAACCCTCGCTGTTGGCCCGCGCGTCGGGCAACGGCGAACCAAAT
CTCGGCGCGGTACGCGCCAAGCAACTCGCGAAGCTTTGATTGCGGCATCC
TCTCCTCCCGATCGGGCTGGAGGGGTACGCAGCGAACACATACCAGTCAA
TAAGACTCTCGGCAACGGATATCTCGGCTCTCGCATCGATGAAGAACGTA
GCGAAATGCGATACTTGGTGTGAATTGCAGAATCACGTGAACCATCGAGT
CTTTGAACGCAAGTTGCGCCCGAGGCCGTTCGGTCGAGGGCACATCTGCT
TGGGCGTTAAACAACTCGTCTCCCACCGCCTTCTTCTCCCTCCGCACTCC
GAGCACGGAGTCTTCCGTGCCGAGGCGAGGTGCGGGAAGGGGGTAGGTTT
GGGCGGAGGCTGGTCGTCCGCGTGCGTGTGCAGCGCATGCGGTTGGCTGA
AAAGCCTGGGGCTTGGGCTGCGCGCGGCTCAACGAGTGGTGGTTGTGCGC
CCTCGCAAGGCCCACGATTGTCAGCACGTTGCGCCGGTCGCTCCTCGATC
GCCCGGCTAGTACCCAACACAATCGAAAGCGCATCCGATACACGGATCGG
CAACTACAGAACTGCTACCACCAGTGCAGGTGGGACTACCGGCCGAGCTT
AAGCATATCATAAGCCGGAAGGAAA

>Taxon14_ITS
AACGAGTAACATAAAGTGGGGGGACCAAACTAAGTTCCGGAGATTGTATC
AGAGGCAAGGTAAGGTTAGATCAGGAGATATTTTCCCGGTTTTCGCTGCC
GTTACTAGGGGAATCCTCGTAAGTTTCTTCTCCTCCGCTTATTGATATGC
TTAAACTCAGCGGGTAGTCCCGCCTGACCTGGGGTCGCGGTCGGAGGCAT
CAATTTATCAGCCACAGGGTCATGTTCGATGCCCGCACGGACGGCCCGGG
GGCGCGGCAGTACACGAGATTGAGGGTTCAACCACCACTTGCCGCGACGC
GGGTCGCCGGGGGATCGCATTTGGGCCGGCCGCGTGCCGGGGCACACGGG
AGGCCAGTCTCCGCCCCCTCGCCCGATGGTACGGGCTGGCGGCGACGCGA
TGCGTGACGCCCAGGCAGACGTGCCCTCGGCCTAATGGCTTCGGGCGCAA
CTTGCGTTCAAAGACTCGATGGTTCACGGGATTCTGCAATTCACACCAAG
TATCGCATTTCGCTACGTTCTTCATCGATGCGAGAGCCGAGATATCCGTT
GCCGAGAGTCGTTTTGACATAAGATCGGCGCACGACGTCCCGCGGACGGG
GCGGCGGCGGTCCTTTCGGTTTTCCTTGGCGCTTTCCGCGCCGGGGTTCG
TTAGCCCGCACAGCAGGGCGCACAGTGCGCGCCGTCACCGGCGGAGGTCG
GAGTTATTACACGTGTTCACGGTCTGCTTTGCAGGTTCGTCAATGATCCT
TCCGCAGGTTCACCTACGGAAACCTTGTTACGACTTCTCCTTCCTCTAAA
TGATAAGGTTCAATGGACTTCTCGCGACGTCGCGGGCGGCGAACCGCCCC
CACCTTCCGCCCTTCCGATCCGAACATTTCACCGGACCTCCAAATTCGGT
AGAATAG

>Taxon15_ITS
TTTCTTACCGGAATTTGAGATGTCCGGTGAAAGGATCGGATCGAGGCGAC
GTGGGCGGTTCGCCGCCCGCGACGTCGCGAGAAGTCCATTGAACCTTATC
ATTTAGAGGAAGGAGAAGTCGTAACAAGGTTTCCGTAGGTGAACCTGCGG
AAGGATCATTGACGAACCTGCAAAGCAGACTGCGAACACGTGTAATAACT
CCGACCTCTGCCGGTGACGGCGCGCACTGTGCGCCCCACCGTGCGGGCTA
ACGAACCCCGGCGCGGAAAGCGCCAAGGAAAACCAAAAGGAATGCCGCCG
CTCCGTTTGCGGGGCGGCGTGCGCCGATCTTATGTCAAAACGACTCTCGG
CAACGGATATCTCGGCTCTCGCATCGATGAAGAACGTAGCGAAATGCGAT
ACTTGGTGTGAATTGCAGAATCCCGTGAACCATCGAGTCTTTGAACGCAA
GTTGCGCCCGAAGCCATTAGGCCGAGGGCACGTCTGCCTGGGCGTCACGC
ATTGCGTCGCCGCCCGCCCGTACCATCGGGCGAGGGGGCGGAGACTGGCC
TCCCGTGTGCTCCGGCGCGCGGCCGGCCCAAATGCGATCCCCCGGCGACC
CGCGTCGCGGCAAGTGGTGGTTGAACCCTCAATCTCGTGTACTGCCGTGC
CCCCGGGCCGTCCGTGCGGGCATCGAACACGACCCTGCGGCTGATAAACT
GATGCCTCCGACCGCGACCCCAGGTCAGGCGGGACTACCCCGCTGAGTTT
AAGCATATCAATAAGCGGAGGAGAAGAAACTAACGAGGATTCCCCTAGTA
ACGCAGGGGAAACCCGGGAAAAA

>Taxon16_ITS (NONE)

>Taxon17_ITS
ATTTTTCTCTTCTCTCCCCCCCCCCTCCTCCCTTAGGATCCTGTAAGTTT
CTTTCCTCCGCTTATTGATATGCTTAAACTCAGCGGGTAATCCCGCCTGA
CCTGGGGTCGCGGTGCGAGCATTGCTCGAGCAACGCTGTAGGGTCTTTTG
GCACGAGGGCCGCTCGGACGACTGGCTCGCGCGACGGGCTCCGAGGCATG
CTGGAAGCGTTACCACCGATCGTCGCGGCGCTCTTTGTCGCCGAGAACTG
GCTTTTTGGGCCAACCGCGAGCGCGAGCGCACGGGAGGCCAATTTCCGCC
CGCCACAACCCGAGGCCGTATGGGCTCGGAGGGGTGTGGGGGGCGACGAT
GCGTGACACCCAGGCAGACGTGCCCTCGGCCTAATGGCTTGGGGCGCAAC
TTGCGTTCAAAGACTCGATGGTTCACGGGATTCTGCAATTCACACCAAGT
ATCGCATTTCGCTACGTTCTTCATCGATGCGAGAGCCGAGATATCCGTTG
CCGAGAGTCGTTCTAGATTCTCAATAAATCAGGCGCGAGCGGTTGCCGAG
GCACCGAGACCGGGCCGGCTCCCGAACGCACTTTTTGTTCGAGTTCCTTG
GCGCGGTTCGCGCCGGGGTTTCGTTGATTTAGCCACGGGCGAATGGCGAG
GCCTATCCCGCACGGAGGCGGGAACGGCACGGGCAAGCTCCCGGGCATTA
AGGGGCTCGGGGGCTGCTGAGGCACCCTCGCCCCTCGGTGTTTGATTGAA
CGTGTTCGCGGGTCGCTCTGCTAGGCAGGTTTCGACAATGATCCTTCCGC
AGGTTCACCTACGGAAACCTTGTTACGACTTCTCCTTCCTCTAAATGATA
AGGTTCAGTGGACTTCTCGCGACGTCGCGGGCAGCGAACCGCCCCCACGT
TCGCCGCGATCGACACTCACGTCCTCTCTGTTTTGGGGGAGTAGAGAA

>Taxon18_ITS (NONE)

>Taxon19_ITS
TTTTCCCGGGGGGGCCCCCTTGCGTACTAGCGGAATCTCTGTTAGTTTCT
TTTCCTCCGACTTATTGATATGCTTAAATTCAGCGGGTAATCCCGCCTGA
CCTGGGGTCACATTGAAAGCATCGACATGATGCACGAGGGTTACAGGAGC
CACTGTTTGAGGCAAGGCACACGAGACGAGGGCTTCGAGCATGACTCAAC
CACCATACGTCATGGTGCTCACCACCAAAAGCTCACATTTAGGCCAACCG
CCACAAATGTTGACGGGAGGCCAACATCCACCCTCCACACTGGTCTATCG
CAAGGAGACAGTGTTTTGGGCAACAACGTTTGACACCCAGGCAGACGTGC
CCTCAACCTAATGGCTTTGGGCGCAACTTGCGTTCAAAGACTCGATGGTT
CACGGGATTCTGCAATTCACACCAAGTATCGCATTTCGCTACGTTCTTCA
TCGATGCGAGAGCCGAGATATCCGTTGCCGAGAGTCATTTTAGATAAATT
TGTCCCAACAAACCCTTCGTGAGCATCGTTGCCGAGCCACACAAGGTTGT
TGTATTGTTAGAGTTCCTTGGCGCAACTAGCGCCGGGGTTTTGTTCTTGC
GTAAATGAGCACACACCAAGAGGACTCGTGTGTCCCATATAGGCATGGGG
TGGGTGGGTGCAATGGGAATGAGAACCCTACGCCACCTAATATCACATAC
AGATTCACGGGTCATGCTATTTGAGGTTTCGACAATGATCCTTCCGCAGG
TTCACCTACGGAAACCTTGTTACGACTTCTCCTTCCTCTAAATGATAAGG
TTCAGTGGACTTCTCGCGACGTCGCCGGCAGCGTAACCGCCCCCACGTCG
CCCGCCATCCGCACACTTCACCGAT

>Taxon20_ITS
GACCTTCAATCGGTAAGATTTCCCGGTTCCGTGCGAATGTAAGGGGAACC
TGGCAGACTTCAATTCTGGTAGAGATTGCGACGTTCAATCTCAGTGACGA
TCCCCGCTCCTGACCTGATGCTCGCGTTGTGAGGCGCCCGTGACGGGCGC
ATTGGGGTGTATCGGAGTCCCGATGCGTGCCCGACGCACGTGGCGGTGGC
ACCGAATGATCGACTACCTGTTGCCAAGACGACGTGACAGGGGACTCGAT
TTTTGGACCAACCGCGGGTCGAAGCGCGCGCACGGGAGGTCATTGTCCGC
CCCCCCCACGGTCCCCCCTCAGCCCGGCTAGGAGCAGTAGGGGGCTTCGC
CGGGGGGCAACGACGTGTGACGCCCAGGCAGACGTGCCCTCGACCTGATG
GCTTCGGGCGCAACTTGCGTTCAAAGACTCGATGGTTCACGGGATTCTGC
AATTCACACCAAGTATCGCATTTCGCTACGTTCTTCATCGATGCGAGAGC
CGAGATATCCGTTGCCGAGAGTCGTTCTTTATACTCGTACCAATCCCGAG
GCGACCACCGAGGCAGAGTCACCGTTTCCGGGGCCTCGATGGCGGGGATC
GTCTCGTTGTCTTTTCCTTGACGCATTCCGCGCCGGGGTTCGTTTGGTGC
CGGGGGCGAGGGGCGAGACCACACGCACCCGACGAGGAGGGTCCGGGGCG
TGTTCGCGCCCCTCGCCCCCATCGGGTGTTGTAACGTGTTCGCGGGTCTT
TCTGCTGGGCAGGTCTCGACAATGATCCTTCCGCAGGTTCACCTACGGAA
ACCTTGTTACGATTTCTCCTTCCTCTAAACGATCAGGTCCAGTTGACTCC
GCGCATTCAATCGGGAGAGGTTCCCGTTCGTTGGCCTTTACCGCC

>Taxon21_ITS
TCTTTCCCCCAAAAACAAAAAAAGAATCGTGAAGGCTCGGATCGGGCCGA
CGTGGCGCGGTTCGCCGCCGGCGACGTCGCGAGAAGTCCACTGAACCTTA
TCATTTAGAGGAAGGAGAAGTCGTAACAAGGTTTCCGTAGGTGAACCTGC
GGAAGGATCATTGTCGAAACCTGCACAGCAGAACGACCCGCGAACGCGTC
TATCTACGCTAGGGTGAGCTCGGGCGCTCCGGCCCCTGTGCGAGCCCAAA
GGCCGAGTCGGGCGCTGCTGGGATTCGCCTCGGCGATTCCCGCACGCTCG
ACCCGGTCCTCTAACCAACCCCGGCGCAGGACGCGCCAAGGAAACATGAA
ACGAGAAGGGCACGCTCTCGTCGGCCCCGGAAACGGGCAGCCGCAGGGAT
GCGTCGTCCTCTATCTATAACCAAAACGACTCTCGGCAACGGATATCTCG
GCTCTCGCATCGATGAAGAACGCAGCGAAATGCGATACTTGGTGTGAATT
GCAGAATCCCGCGAACCATCGAGTCTTTGAACGCAAGTTGCGCCCGAAGC
CTTTCGGCCGAGGGCACGTCTGCCTGGGTGTCACGCAACGTCGCTCCCAC
CCCATCAGGGGGCGGATTCTGGCCTCCCGTGCGCCGGTCGGCCGCGGTTG
GCCCAAAAGCCTAGTCCCCGGCTGCGAATGCCACGACAATCGGTGGTTGC
AAGACCCTCGGACACCGTCGTGCGCGGACGCGGGCCCCGGAACAGCGAGA
CCCCAATGCGTCCCTAAAGGGAACGCTACCATCGCGACCCCAGGTCAGGC
GGGACTACCCGCTGAGTTTAAGCATATCAATAACGTCGGACGGGAAAGGA
ACTTAGCAGGATTCCCTATACGCGGCCCCCCCCCGGGGGAAAAAA

>Taxon22_ITS
TTTTCCTTCCGGCTTTATGATATGCTTAAACTCAGCGGGTAGTCCCGCCT
GACCTGGGGTCGCGATGGGAGCGTGCCCTTAGGGACGCAGAGGGGTCTCG
ATGTTCCGGGGCGTGCGTCCGCGCACGACCGTGTCCGAGGGTCTTACAAC
CACCGATTGTCGTGGCATTCGCAGCCGGGGACTAGGCTTTTGGGCCAACC
GCGGCCGACCGGCGCACGGGAGGCCAGAATCCGCCCCCACACGGGGTGGG
AGCGACGTTGCGTGACACCCAGGCAGACGTGCCCTCGGCCGAAAGGCTTC
GGGCGCAACTTGCGTTCAAAGACTCGATGGTTCGCGGGATTCTGCAATTC
ACACCAAGTATCGCATTTCGCTGCGTTCTTCATCGATGCGAGAGCCGAGA
TATCCGTTGCCGAGAGTCGTTTTGGTTATAGATAGAGGACAGCGCATCCC
TGAGGCTGCCCGTTTCCGGGGCCGACGGGCGCGTGCTCTTCTCGTTTCGT
GTTTCCTTGGCGCGTCCTGCGCCGGGGTTGGTTTGTGGACCGGGTCGAGC
GTGCGGGAAGGGCCGAGGCATTTCCCAGCAGCACCCGGCTCGGCCTTTGG
GCTCGCGCGGGGGCCGAAGCGCCCGAGCTCGCCCTTGCGTAGATAGACGC
GTTCGCGGGTCGTTCTGCTGTGCAGGTTTCGACAATGATCCTTCCGCAGG
TTCACCTACGGAAACCTTGTTACGACTTTTTTACTTCCAAA

>Taxon23_ITS
CATGGAGTTTCCTCCGGTTTATGATATGCTTAAACTCAGCGGGTAGACCC
GCCTGACCTGGGGTCGCGTTGTGAGGCACCCGTGACGGGCGCATTGGGGT
GTGTCGGAGTCCCGATGCGTGCCCGACGCACGTGGCGGTGGCACCGAATG
ATCGACTACCTGTTGCCAAGACGACGTGACAGGGGACTCGATTTTTGGAC
CAACCGCGGGTCGAAGAGCGCGCACGGGAGGTCATTGTCCGCCCCCCCCA
CGGTCCCCCCCTCGCCCGGCTAGGAGCAGTAGGGGGCTTCGCTGGGGGGC
AACGACGTGTGACGCCCAGGCAGACGTGCCCTCGACCTGATGGCTTCGGG
CGCAACTTGCGTTCAAAGACTCGATGGTTCACGGGATTCTGCAATTCACA
CCAAGTATCGCATTTCGCTACGTTCTTCATCGATGCGAGAGCCGAGATAT
CCGTTGCCGAGAGTCGTTCTTTATACTCGTACCAATCCCGAGGCGACCAC
CGAGGCAGAGTCTCACCGTTTCCGGGGCCTCGATGGCGGGGATCGTCTCG
TTGTCTTTTCCTTGACGCATTCCGCGCCGGGGTTCGTTTGGTGCCGGTGG
CGAAAGGGGCGGGGCCACACGCACCCGACGAGGAGGGTCCGGGGCGTGTT
CGTGCCCCTCGCCCCCATGGGGTGTTGTAACGTGTTCGCGGGTCTTTCTG
CTGGGCAGGTCTCGACAATGATCCTTCCGCAGGTTCACCTACGGAAACCT
TGTTACGACTTTTTAACTTCACATA

>Taxon24_ITS
TTCTTCCCGCGAGTAATAAAGGTCGGTGAAGGGTTCGGATCGAGGCGACA
TGGGCGGTCCGCCTGCCCGTGACGTCGTGAGAAGTCCACTGAACCTTATC
ATTTAGAGGAAGGAGAAGTCGTAACAAGGTTTCCGTAGGTGAACCTGCGG
AAGGATCATTGTCGAAACCTGCCCGGCAGAGAGACCCGCGAACACGTTAC
AACACCCGAGGGGGGAAAGGGGCGCGAGCACGCCCCGGACACTCCTCGCC
GGGTGCGTGTGGCCCCGCCCCTCGCCCCCGGCACCGAACGAACCCCGGCG
CGGAATGCGTCAAGGAAAGACAACGAGACGATCCCCGCCATCGAGGCCCC
GTAAACGGTGACTCTGCCTCGGTGGTCGCTTCGGGATTGGTTTTGAGTAT
AAAGAACGACTCTCGGCAACGGATATCTCGGCTCTCGCATCGATGAAGAA
CGTAGCGAAATGCGATACTTGGTGTGAATTGCAGAATCCCGTGAACCATC
GAGTCTTTGAACGCAAGTTGCGCCCGAAGCCATCAGGTCGAGGGCACGTC
TGCCTGGGCGTCACACGCCGTTGCTCCCCCACGAACCCCCCTCCCGCTCC
TGGCCGGGCGAGGGGGGACCGTGGGGGGCGGACGATGACCTCCCGTGCGC
GCTTCGACCCGCGGTCGGTCCAAAAACGGAGTCCCCCGTCACGTCGTCTT
GGCAACAGGTAGTCGATCATTCGGTGCCACCGCCACGTGCGTCGGACACG
CATCGGGACTCCGATAGACCCCAATGCGCCCGTTGCGGGTGCCTCCAACG
CGACCCCAGGTCAGGCGGGGCTACCCGCATGAGTTTAAGCATATCGGAAT
AAGTCTGAGGAAAAGAAACTTACGGAAGGCTTCCCTAGTACGAGAGAAAA
AAACCGGGAAAAAC
