# Supplementary material for: Quantitative ethnopharmacological documentation and molecular confirmation of medicinal plants used by the Manobo tribe of Agusan del Sur, Philippines
Source: J Ethnobiol Ethnomed. 2020 Mar 5;16:14. doi: 10.1186/s13002-020-00363-7 (PMC7227330; doi:10.1186/s13002-020-00363-7)
Supplement: Supplementary file 3 — Additional file 3: Fasta file of matK (cpDNA) sequences [file 13002_2020_363_MOESM3_ESM.fasta]

Additional file 3: Fasta file of matK (cpDNA) sequences

>Taxon1_matK
TTTTTTTCACCCCCCGCCCCCCTCGATCTGGGTCAACCATTCGCTATTGG
GATTAAAGATGCTTCTTCTTTGCATTTATTACGAGCCTTTCTCAATGAAT
ATTGTAATTGGAATAGTCTTAGTACTCTAAAGAAAAAGAAAGCCAGTTCC
TCTTTTTCAAAAAGAAATCAAAGATTGTTTTTATTCTTATATAATTTTCA
TGTATGTGAATACGAATCCATTTTCGTCTTTCTACGTAACCAATCTTTTC
ATTTACGATCAACATCTTCTAGAGTTCTTCTTGAACGAATCTTTTTCTAT
GTAAAAATAGAACGTCTTGTGAACGTCTTTGTTAAGATTAAGGATTTTCA
GGCGAACCTACGGTTGGTCAAGGAACCTTTCATGCATTATATTAGGTATC
AAAGAAGATCCATTCTGGCTTCAAAGGGGACATCTCTTTTCATGAATAAA
TGGAAATTTTACCTTATCACTTTTTGGCAATGGCATTTTTCGCTGTGGTT
TCATCCAAAAAGGATTTATATAAACCAATTATCTAACCATTCCCTTGAAT
TTTTGGGCTATCTTTCAAGCGTGCGAATGAACCCTTCCGTGGTACGGAGT
CAAATTCTAGAAAATGTATTTCTAATTAATAATGCTATTAAGAAGTTTGA
TACCCTTGTTCCAATTATTCCTCTGATTGCGTCATTGGCTAAAGCAAAAT
TTTGTAACGTATTAGGGCATCCCGTTAGTAAGCCGGCTCGGGCTGATTTA
TCAGATTCTAATATTATTGACCGATTTGGGCGTATATGCAGAAATCTTTC
TCATTATCATAGCGGATCTTCCAAAAACAAGAGTTTGTATCGAATAAAGT
ATATACTTCCGACTTTCCTGTGTTAAATGTTTGGTCGAACAAAAAAATTT
TTTGGGGGGG

>Taxon2_matK (NONE)

>Taxon3_matK (NONE)

>Taxon4_matK
ATCTCGGTTCTCGGAACTTTACCCAGTCCCCTTTGAAATCTTGGTTCAAA
CTCTTCGCTATGTGTTCAAAGATGCTTGTTCGTTGCATTTATTACGAGTC
TTTCTCAACGAATATTGTAATTGGAATAGTCTTATTACTCCAAAGAAAGC
CCATTCCTCTTTTTCAAAAAGAAATCAAAGATTATTCTTATTCTTATATA
ATTCTCATGTATATGAATACGAATCCATTTTCGTTTTTTTACGTAACCAA
TCTTTTCATTTACGATCAACATCTTCTGGAGTTCTTCTTGAACGAATCTA
TTTCTATGTAAAAATAGAACGTCTTGTGAACGTCTTTGTTAAGCTTAAGG
ATTTTCAGGCGAACCTACGGTTGGTCAAGGAACCTTGCATGCATTATATT
AGGTATCAAAAAAAATGCATTCTGGCTTCAAAAGGGACGTCTCTTTTCAT
GAATAAATGGAAATTTTATCTTGTCACTTTTTGGCAATGGCATTTTTCGC
TGTGGTTTCATCCAAGAAGGATTTATATAAACCAATTATCCAATCATTCC
CTTGAATTTTTGGGCTATCTTTCAAGCGTGCGAATGAACCCTTCCGTGGT
ACGGAGTCAAATTCTAGAAAATTCATTTCTAATCAATAATGCTATTAAGA
AGTTCGATACCCTTGTTCCAATTATTCCTCTGATTGCGTCATTGGCTAAA
GCGAAATTTTGTAACGTATTAGGGCATCCCATTAGTAAGCCGATTCGGGC
TGATTTATCAGATTCTAATATTATTGACCGATTTGGGCGTATATGCAGAA
ACCTTTCTCATTATCATAGCGGATCTTCCAACAAAAATGAGTTTAGTATC
CGTACTACAGTACATTCTTCCACTTTCTCGTGCTAGAACTTTGCCTCGTA
AACACAAGAGTATCCTGTACGAG

>Taxon5_matK
TTCTTGGAGCCAAAAAACCTCCAAAACAGATTTTCTTTTTCAAAAGAGGT
TTTGAGTTAATTGTTTTCCTTTTTAATAACCTTAAAATTTGAAAACCTTT
GTTTTGGAAACTTTACAAAATTTTTTTCGGAGTGTTATTTTCCAAGAAAA
ATTTGTTCAAAAACCCCCGAAGATTTATTGTAAATGGAAGATTGTTAGTG
AAAAGTAGAGGGATCGGATTTAAAACGTGGATTATATTGGACCAGGATTA
TCTTGGATTACTTTTGAAAAATGAAATCTATGATCTGGAATAATAAAACT
ATTCCAATTATTATAGTCATGAAGAAAGAACCGTTATTAATGCAAAGAAG
AGGCCTTCTTTTTTCTCGTACAAGTTTCTCTTGTGTTTACGAGCCAGAGC
TATTATACAAGAAAGTGCGGAAGTATATATTTTACTCGATACAAACTATT
TTTTTTTGAGGACCCACTGTAATAATGAAAAAGATTTCTGCATATATACG
CAAATCGGTCGATAATATCAAAATCCGATGAATCAGCCCAGGTCGACTTA
CTAACGGGATGTCCTAATACGTTACAAAATCGCATTTTAGCCAACGATCC
AATCAGAGGACTAATTGGAACTAATGTATCAATCTTCTTCATAGCATTAT
CCATTAGAAATGAATTTTCTAGCATTTGACTCCGTACTACTGAAAGATTT
ATTTGCATATTTGAAAGATAGCCCAAAAAGCTGAGGGAATGTTTGCATAA
TTGGTTTATATACATCCTTCCTGGTTGAGACCACACAGAAAAATGACATT
GCCATAAAAGGACAAGGTAATATCTCCATTTATTCATGAAAAGAGGCGTA
TCTTTTGAAGTCAGAATTGATTTTCCTTGATATCTAACATAATGCATTAA
GAAATCCTCGAAGAACCATAAGCTAGTCGGAAAATCATTAGCAAAGACTT
CTTCTACGGGATGTTTTATTTTTCCATAGAAATATATTCGCTCAAAAAAG
CCCCCAGAAGATGTTAATCGTAAATGAGAAGATTGGTTACGTAGAAAAAG
TAAGATGGATTCGTATTCAAAAACATGAGAATTATATAAGAACAAGAATA
ATCTTGGATTACTTTTTGAAAAAATAGAAATATATTTATTTGGAATAATA
AAACTATTCCAATTATAATAGTCATGAAGAAAAAACCGTAATAAATGCAA
AGAAGAGGCATCTTTCATCCATTAGCTAAGGGTTTGAACCAAGATTCAGA
TGGGACGGGGAAAAAGGGTGGCCTCTTCTTGGTTTTTATGGGGGTTT

>Taxon6_matK
TTTCTTCCCCACCCCCCCCTCTGAATCTGTTCAATCCTTCAATGCTGGAA
CCAAGATGTTCCCTCTTTGCATTTATTGCGATTCCTTCTCCACCATAATT
GGAATAGTTTGATTACTCCGAAAGAATCTATTTACGTTATTTCAATTTCA
AAAGAAAATAAAAGATTTTTTCGATTCATATATAATTCTTATGTATCTGA
ATGGGAATGTGTATTAGTTTTTTTTCATAAACAATCCTCTTATTTACGAT
CAACATCCTCTGAAGTCTTTCTTGAACGAATACATTTCTATGTAAAAATA
GAACATTTTATATTTATAGTAGCATGTTCCAATTATTTTCATAAGAACCA
TAGATTTTTCAAGGATCCTTTCATGCATTATGTTCGATATCAAGGAAAAG
CAATTATGTCTTCAAGGGGAGCTCATCTACTGATGAAGAAGTGGAGATCT
TATCTTGTCAATTTCTGGCAATATCATTTTCAATTTTGGTCTCAACCGCA
TAGGATTTATATAAACCCATTATCAAATTATTCCTTTTATTTTCTGGGTT
ATCTTTCAAGTGTACTAATAAATCTTTCGGTGGTAAGGAATCAAATGCTA
GAAAATTCATTTTTAATAGATACTGTTACTAAGAAATTCGATGCCATAGT
TTTAGTTATTCCTCTTATTCGATCATTGTCTAAAGCTAAATTTTGTACCG
TATCTGGGCATCCTATTAGTAAGTCAATCTGGGCCGATTTATCAGATTCG
GATATTATTCATCGATTTGGTTGGATATGTAGAAATCTTTCTCACTACCA
CAGCGGGTCCTCAAAAAAACAAAGTTTGTATCTGAATAAAGTATATACTT
CGGTTTTCGTGTGCTAGACCTTTGCTCGAACAGAAAAATTTTTTGGAGGA
A

>Taxon7_matK
GGGGGGGGAGAAGAAAGGGGGAGAATAAGGATTTGGTTATTTTTCATCAC
TATCCTTGAGGAAATTATATTTAGGAGTCACAGGGAGGAATTCTTGGGTG
TTCAGAGAAATTTTTTTTTGGGGGTAAAAAAAAAATTTTTCAAATTACCC
ACTGTTTCTATAAAGAAAAGGGAGACGTTTCTATTTTTACAGAAGAAGAG
GAGAAGGGTTCGATCCGTAGAAAAAGAAAAAATATTTTTTTTTTCGCGAC
CAAAGTTTATCACAAGAAAGTCGAAGTATATATTTTATTCGATACAAACT
CTTTTTTTTTGAAGATCCACTGTGATAATGAGAAAGATTTCTGCATATAC
GCACAAATCGGTCAATAATATCAGAATCTGAGGAATCGGCCCACGTCGGC
TTACTAATGGGATGCCCCAATGTGGTACAAAATTTCGCTTTAGACAATGA
TCCAATCAGAGAAATAATTGGAATTCTTGTATCCAGCTTCTTCATAGCAT
TATCTATTATAAATGAATTTTCTAGCATTTGACTCCGTACCACTGAAGGA
TTTAATCGCACACTTGAAAGATAGCCCAGAAAGTCGAGAGAATATTTAGA
TAATTGATTTAGACGGACTCTTTCTGATTGAGACCACACGTAAAAATAAT
ATTGCCATAAATCGACAAAGTAATATTTCCACCTATTCATCAGAAGAGAC
GTATCTTTTGAGGCTATAATTGCTTTTCCTTGATATCTAATAAAATGTAT
GAAAGGGTCTTTGAACAAACAGAGGTTGTTCTGAAAATCATTAGAACAGA
CTTTGACAAGATGCTCTATTTTTCCATAGAAATAAATTCGTTCAAGAAAG
GCTCTGGAAGATGTTGATCGTAAATGAGAAGATTGGTTACGGAGAAAAAG
GAAAATAGATTCGTATTCACATACATGAGAATTATATAGGAACAAGAAGA
ATCTTGGATTCAGAGATTTCTTTGGAGTAAAAAAACTCTTCAAATTACAA
TAGTCATAAAGAGAGAACCGTAATAAATGCAAAGAAGAAGGATCTTTTAC
CCAGTAGCGAAGGCTGACAAACGAAGGGGGGAGAGAAGAGAGAAGAAGAA
GGGG

>Taxon8_matK
TTTTCGTACAAGTTCTTTCTTTGTGTTTACGAGCTAAAGTTTTAACACAA
GAAAGTCGAAGTATATATTTTATTCGATACAAACTCTTTTTTTTTAAGGA
TCCACTATAATAATGAGAAAGATTTGTGCATATATGCACAAATCGGTCAA
TAATATCAGAATCCGATGAATCAGCCCAGGTCGGTTTACTAATAGGATGC
CCTACTGCGTTACAAAATTTCCTTTTTGCCAATGATACAATTAAAGTAAT
AATTGGAACTATTGTATCGAGTTTCTTCATAGTATTATCTTTATCTATTA
TAAATGAATTTTCTAGCATTTGACTCCGTACTACCAAAGGATTTATTTGT
ACGTTTGAAAGATAGCCCAAAAAGTTGAGAGAATGCTTGGATAATGAATT
TATATAGATCCTTTCTGGTTGAAACCACACATAAAAATGACATTGACATA
AATTGACAAAGTAATATTTCCATTTTTTCATCAGAAGAGACCTATTTTTT
AAAGCCAGAATTGACTTTCCTTGATATCTAACATAATGCATGAAAGGATC
CTTGAACAACCATAGGATGGCCCGAAAATCATTAGCAAAAACTTCGGCAA
AATGCTCTATTTTTCCATAGAAATAAATTCGTTCAAGAAAGACTCGAGAA
AATGTTGATCGTAAATGAAAGGACTGGTTACGGAGAAAAAAGAAGGTGGA
TTCATATTCATATACATGAGAATTATATAGGAACAAGAAAAATCTCGGAT
TCCTCTTTCTAAAAATAGAAATCGATTTCTTTGGAATAATAAGACTGTTC
CAATTCCAATACTGATGAAGAAAGAATCGTAATAAATGCAATAGACGAAG
GATCTTTCACCCAATAGCGGAGGGTTTGAACCAAGATTCCAGATGGGGAC
TGGGTAA

>Taxon9_matK
TTCGTTCCAGAGTTTTCTCTGTGTTACGAGCTAAAGTCATAACACAAGAA
AGTCGGAAGTATATATTTTATTCGATACAAACTCTTTTTTTTTAAGGATC
CACTATAATAATGAGAAAGATTTGTGCATATATGCACAAATCGGTCAATA
ATATCAGAATCCGATGAATCAGCCCAGGTCGGTTTACTAATAGGATGCCC
TACTGCGTTACAAAATTTCCTTTTTGCCAATGATACAATTAAAGTAATAA
TTGGAACTATTGTATCGAGTTTCTTCATAGTATTATCTTTATCTATTATA
AATGAATTTTCTAGCATTTGACTCCGTACTACCAAAGGATTTATTTGTAC
GTTTGAAAGATAGCCCAAAAAGTTGAGAGAATGCTTGGATAATGAATTTA
TATAGATCCTTTCTGGTTGAAACCACACATAAAAATGACATTGACATAAA
TTGACAAAGTAATATTTCCATTTTTTCATCAGAAGAGACCTATTTTTTAA
AGCCAGAATTGACTTTCCTTGATATCTAACATAATGCATGAAAGGATCCT
TGAACAACCATAGGATGGCCCGAAAATCATTAGCAAAAACTTCGGCAAAA
TGCTCTATTTTTCCATAGAAATAAATTCGTTCAAGAAAGACTCGAGAAAA
TGTTGATCGTAAATGAAAGGACTGGTTACGGAGAAAAAAGAAGGTGGATT
CATATTCATATACATGAGAATTATATAGGAACAAGAAAAATCTCGGATTC
CTCTTTCTAAAAATAGAAATCGATTTCTTTGGAATAATAAGACTGTTCCA
ATTCCAATACTGATGAAGAAAGAATCGTAATAAATGCAAAGAAGAAGGAT
CTTTCACCCCAATAGCGAAGGTTTTGAACCAAGATTCCAGAGGGGGACTG
GGAAAAA

>Taxon10_matK
TTCCCTTCCCCCCCATTTTTTTTTGTTCGAGCTAAGCTCTAGGCACAGAA
AGTCGAAGTATATACTTTACGCGATACAAACTCTTTTTTTTTGAAGATCC
ACTATGATAATGAGAAAGATTTCTGTATATACGCCCAAAGTGCTCAATAA
TATCAGAATCTGAGAAATCGGCCCAAATCGCCTTACCAATAGGACGCCCC
ACTGCGTTACAAAATTTAGATTTAGCCAATGATCCAATCAGAGGCATAAT
TGGAACAAGGGTATCAAACTTCTTAATAACATTATCAATTAGAAATGCAT
TTTCTAGCATTTGACTGCGTACCATTGAAGGCTTTAGCCGCACACTTGAA
CGATAACCCAGAAAGTCAAGGGAATGATTGGATAATTGGGTTATATAAAT
CCTTTCTGGTTGAGACCACAGGTAAAAATGGGATTTCCAGAAATTGACAA
AGTAATATTTCCATTTATTCATCAAAAGAAACGTCCCTTTTGAAGCAATA
ATTAATTTTCCTTGATACCTAACACAATGCATGAAAGGATCTTTGAACAA
CCATAAATTCGCTTGAAAAGTCCTGGCAAAGACTTCTGCAAGATGCTCCA
TTTTTACATAGAAATATATTCGTTCAATAAGGGCTACAGAAGATGTTGAT
CGTAAGTGAGAAGATTGGTTACGGAGAAATAGGAAGCTAGATTCATATTC
ACATACATGAGAAGTATATAGGAAGCAGAATAGTCTTTTATTTATTTTTG
AAAAAGAAGAACTGGCTTTCTTTGAATTTGAAGTAATAAGACTATCCCAA
TTATGACACTCATGGAAAAAGAATCTTAATAAATGCAAAGAGGAAGCATT
CCTTTATCAATAGCGAAGAGCTTGAACCAGATTCAAGGGGGGGGGGGGAA
AAAA

>Taxon11_matK
TTTTTTTTCTCTTCTTTCTCCCCCCCCGCGTTAATTGTTGTCAACCTTCA
CTCTGGATACAAGATACTCCTTCGTTGCATTTATTGCGATTCTCTCTCTA
CGAGTATTGGAATTCAAATAGTCTCATTACTCCAAAAAATTCCATTTCCC
TTTTTTCAAAAGAGAATCAAAGATTCTTCTTGTTCCTCTCTAATTCTCAT
GTATATGAATGTGAATTCATATTCATTTTTCTACGTAAACAACCCTTTCA
TTTACGATCAAAATCTTTTGGATCCTTTCTTGAGCGAACACATTTCTATG
CAAAAATAGAATATCTTGTAGTAGTGCTTTGTAACGATTTTCAGAAAACC
CTATGGTTGTTCAAAGACCCTTTTATGCATTATGTCAGATATCAAGGAAA
ATCGATTCTGGCTTCAAGGGGGGCTCGTCTTCTGATAAAGAAATGGAAAT
CTCACCTTGTCAACTTTTGGCAATGTCATTTTGACTTGTGGTCTCAACCG
GCCAGGATCCATATAAAGCAATTATATAATCATCCCTTCTATTTTCTGGG
CTATCTTTCAAGTGTACGACTAAACTCTTCGGTGATAAGGAGTCAAATGC
TAGAGAATTCGTTTCGAATAGATACTGCTATTAAGAAATTCGAGACCGTA
GTCCCAATTATTCCTCTGATTGGATCATTGGCTAAAGCAAAATTTTGTAA
TGTATCAGGGCATCCCATTAGTAAGCCGTTTCGGGCCGATTTGTCAGATT
CTGAGATTCTCAATCGATTTGGGCGGATATGCAGAAATCTTTCTCATTAT
CACAGTGGATCCTCAAAAAAACAGAGTTTGTATCGTATAAAGTATATACT
TCGACTTTCATGTGTAGACTTGCCAAAAAAAAAAAGATAAGGGGGGGGGG

>Taxon12_matK
CTTTTTTTTTTTCCCCCCCCCCCCCCTCTAGCGCTGTCAAAACTTCGTTA
TTGGGTAAAAGACGCCCCTTCCTTGCATTTATTACGATTCTTTTTCCACG
AGTATTGGAATTGGAATACTCTTATTGCTAGAAAGAAATCCAGTTTTTAT
TTTTCACCAAAAAGAAATAAAAGATTATTATTCTTTTTATATAATTCTCA
TGTATGTGAATACGAATCCATTTTCGTCTTTCTCCGTAACCAATCTTCTC
ATTTGCGATCAACATCTTTTGGAGTCTTTCTTGAACGAATATATTTCTAT
GGAAAAATGGAACATCTTGTAGAAGTTTTTGCTAAGGATTTTCAGGCTAG
TTTATGGTTGTTCAAACATCCTTTCATGCATTATGTTAGGTATCAAGGAA
AATCAATTTTGGCTTCAAAAGGGACGCCCTTTTTGATGAATAAATGGAAA
TATTACCTTGTCAATTTTTGGCAATGTTATTTTAATTTGTGGTTTCATTC
CGGAAGGGTCTCTATAAACCAATTATCCAATCATTCCCTTAACTTTATAG
GTTATCTTTCAAGTGTGCGACTAAACCCTTCAATGGTACGGAGTCAAATG
CTAGAAAATTCATTTCTAATCAATAATGCTATTAAGAAATTTGATACCCT
TGTTCCAATTATTCCTCTTATTAGATCATTGGCTAAAGCAAAATTTTGTA
ACCTATTAGGACATCCCGTTAGTAAGCCGGTTTGGACTGATTTATCAGAT
TCTGATATTATTGACCGATTTGGACATATATGCAGAAACCTTTCTCATTA
TCATAGCGGATCTTCCAAAAAAAAGAGTTTGTATCGAATAAAGTATATAC
TTCGACTTTCTTGGATGCTAAACTTGGTGAAAAAAAAAAATTTGTTGGGG
GGGGGGGAGG

>Taxon13_matK
GACCCATGACAATACTCGTATAAAAAGATTCGCAATAAAGCAAAGAGGGG
ACGTCTGTTACCCAGTCCCATTGGAAATCTTGGTTCAAATCACTCGTTAC
TGGATACGAAAGACGTCCCCTCTTTGCATTTATTGCGAATCTTTTTATAC
GAGTATTGTCATTCGGGCAGTCTCATTAGCAAAAAAAAATGCTTTTCTTT
TTCAAAAAAAGAAAATGAAAGATTATCCTTATTCATATATAATTCTCATG
TATATGAATGGGAATCCATATTCCTTTTTATCCGTAAACAATCTTCTCAT
TTACGATCAATATCCTGGGAAGCCCTTCTTGAACGAGTCCATTTCTATGG
GAAAATAGAACATCTTGTAGTAGTGCTTTGTAATGATTTTCAGAAGGCTT
TGCGGTTGTTCAAAGATTCTTTCATGCATTATGTTAGATATCGGGGAAAA
TACCTTTTGATTTCAAAGGGAACTGATCTTTTGATGAAAAAATGGAAATA
TCACTTTATCTATTTATGGCAATGTAATTTTCACTTGTGGTCTCAACTGC
ACAGGATCCATATAAACCAATTAGATAATCGTTCCTTCCATTTTTTGGGC
TATGTTTCAAGTGTACGAAGAAATCTTTCGGTGGTAAAAAGTCAAATGCT
AGAGAATTCATTTCTAATGGAGACTTCCGTTAAGAAGTTCGAAACCATAG
TCCCAATTATTTCTCTCATTGATTCATTGTCAAAAGAAAAGTTTTGTAAT
CTATCGGGGCATCCCACTAGTAAGGCGATTTGGGCGGATTTGTCAGATTC
TGATATTATGGAACGATTTGGGCGCGTATGCAGAAATCTTTCTCATTATT
ACAGTGGATGTTCAAAAAAACAAATTTCGTATCGAATCCAGTGCCATATA
CCCCGTCCATTCTGGAGCTAGAACTTTGGCTCGTAACACAAAATTTTCTT
GTAGGAG

>Taxon14_matK (NONE)

>Taxon15_matK (NONE)

>Taxon16_matK
GCTTTAATTTTCGTACAGTAATTTTGTGTTTACGAGTCAAAGTTTTAGCA
CACGAAAGTCGAAGTATATACTTGATTCGATGCAAACTATGTTTTTTTGA
GGATCCACTGTAATAATGAGAAAGATTTCTGCATATACGCCCGAATCTAT
CGATAATATCAGAATCAGACGAATCGGCCCATGCCGGCTTACTAATGGGA
CGCCCTGATACATTACAAAATTTGGCTTTAACCAAGGAACTAATCAGAGA
AATAATTGGGACTATGGCCTCGAATCTCTTAATAGAAGTATCTATTATAA
ATGAACTTTCTAGCATTTCACTCCTTACCACCCAAGGGTTTATTCGTCGA
CTTGAAAGATAGCCCATAAAATAGAAGGAATAATTGTCTAATCGGTTTAT
ATGGATTCTGCCCGGTTGTGACCACAAGTCAAAATGACACTGCCATAAAT
TGACAAGGTGAGATTTCCATTTCTTCATCATAAGATGAGTCCCTTTTGAA
GTCAAAATGACTTTTCCTCGGTATCTGACATAATGTGCAAAAGGATCCTT
GAACAAACACAGGGTCTTCTGAAAATCATTACAAAGCACTACTACAAAAT
GTTCTATTTTTCCATAGAAATATGTTCGCTCAAGAAAGGTTCCAGAGGAC
GTTGATCGTAAACGAGAGGATTGTTTACGGAGAAACACAAATATGGATTC
GCATTCATATACATGAGAATTATATACGAACAATAATAACCTTTGACTCT
CTTTTGAGAAAAAGGAAATGAATTTCTTTGGACTAATGAAATCCTGTTCT
ACGTATACTTCATGAAGAAAGAATCGCAAAATAAATGCAGAGAGGGAGCA
TCTTGCTATCACCTGCAGTGAATGGTTTGAACCTAGATTCCAAGGGGACT
GGGTAAAAAT

>Taxon17_matK
CCCCCCCCCCCCCCCCCCCCCCCCCCTCTGATCTGGTCAAACCTTCGCTA
CTGGGTAAAAGATGCTTCCTCTTTGCATTTATTACGGTTCTCTCTCTACG
AGTATTGTAATTTGAAGAGTTTTTTTACTCCAAAGAAATCTATTTCTTTT
TTTAATCCAAGAATTTTCTTGTTCCTATATAATTCTCATGTATGTGAATA
CGAATCCATTTTCCTTTTTCTCCGTAACCAATCTTCTCATTTACGATCAA
CATCTTCTGGAGTCTTTCTTGAACGAATTTATTTCTATGGAAAAATGGAG
CATCTTGTAGAAGTCTTTTCTAATGATTTTCAGAACAACTTTTGGTTGTT
CAAAGACCCTTTCATACATTTTATTAGATATCAAGGAAGGGCAAGTCTAG
CCTCAAAAGATACGTCTCCTCTGATGAGTAGGTGGAAATATTACTTTGTC
GATTTATGGCAATATTATTTTTACGTGTGGTCTCAATCGGGAAGAGCCCG
TATAAATCAATTATCTAAATATTCTCTCGACTTTCTGGGCTATCTTTCAA
GTGTGCGATTAAATCCTTCAGTGGTACGGAGTCAAATGCTAGAAAATTCA
TTTATAATAGATAATGCTATGAAGAAGCTGGATACAAGAATTCCAATTAT
TTCTCTGATTGGATCATTGTCTAAAGCGAAATTTTGTAACACATCGGGGT
ATCCCGTTAGTAAGCCAACGTGGGCCGATTCCTCAGATTCTGATATTATT
GACCGATTTGCGCGTATATGCAGAAATCTTTCTCATTATCACAGCGGATC
TTCAAAAAAAAAGAGTTTGTATCGAATAAAATATATACTTCGACTTTCTT
GCGTTAAACTTGGTCACCAAAAAAAATAGGGGGGGGGGGGGGGGGA

>Taxon18_matK
TTTTTTTTCCCCCCACCCCCCTCTGAATCTTGGTCAAATACTTTAATCTT
GGATACAAGATGCTCCCTCTTTGCATTTATTGCGAGTCTTTCTCCACAAC
TATCAGAATTCGAATAGTCTCAAAGCTCCAAAGAAATCCATTTCCGTTTG
TTCAAAAGAGAATCGAAGATTCTTCTTGTTCATATATAATTTTCATGTAT
ATGAATGTGAATCGGTATTCGTTTTTCTCCGTAAACAATCTTCTCATTTA
CGACCAACATCCTTTGGAACTGTTCTTGAGCGAACACATTTCTATGGAAA
AATGGAACATCTTGTAGTAGTGCTTCGGAATGATTTTCAGAAGACCCTAT
GGTTGTTCAAGGACCCTTTTATGCATTATGTCAGATATCAAGGAAATTCC
ATTCTGGCTTCAAAGGGGACTCATCTTCGTATGAAGAAATGGAAATCTTA
CCTTGTACGTTTTTGGCAATCTCATTTTTACTTGTGGTCTCAACCGGACA
GGATCCATATAACCCAATTATACAATCATTCTTTCTATTTTCTGGGCTAT
CTTTCAAGTGTACACCAAAATTCTTCGGCAGTAAGGAGTCAAATGTTAGA
GAATTCATTTCTAATAGAAACTTCTATAAAGAAATTTGAGACCCTAGTTC
CAATTATTCCTATGATTGGATCATTGGCTAAGGCGAAATTTTGTAACGTA
TCAGGACATCCTATTAGTAAGCCGGCCCGGGCCGATTCGTCCGATTCTAA
TATTATCAATCGATTTGGGCGCATATACAGAAATCTTTCTCATTATCACA
GTGGATCCTCAAAAAAACAGACTTTGTATCGAATAAAATATATACTTCGA
CTTTCCTTGTGATTGAACTTTGGCTCGTAACAAAAAGAGATGGGGGGGGA
GGGGA

>Taxon19_matK (NONE)

>Taxon20_matK
TTCCCAAATTCAAAACCGGGAAATTCTGAAACACTAATTTTGGGAAATAT
TACCAAGATTTTTTTCGGGATTTGTTTTTCCAAAAAAAATTTCTTCAAAA
AACCCCCGAGAGTTATTTGAAATGAAAGATGGTTCGTGAAAAATAAAAGG
ATTGGTTTCAAAACCTGGGATTTTATAGACCAGGATATCTTGGGTACTTT
TGAAAAAAATGAAATATATTATTTGGAAAATAAACTATTCCAATATTATA
GTCTGAAGAAAAAACCTTTATAAATACAAAGAAAAGGCCATTTTAATTTC
CTCACAAAATTTCTTGGTTACGAGCCAGAGATTTATACAAGAAAGTCGAA
GTATATATTTTACTCGATACAAACTATTTTTTTTTGAGGATCCACTGTAA
TAATGAAAAAGATTTCTGCATATATACGCAAATCGGTCGATAATATCAAA
ATCCGATGAATCAGCCCAGGTCGACTTACTAACGGGATGTCCTAATACGT
TACAAAATCGCATTTTAGCCAACGATCCAATCAGAGGACTAATTGGAACT
AATGTATCAATCTTCTTCATAGCATTATCCATTAGAAATGAATTTTCTAG
CATTTGACTCCGTACTACTGAAAGATTTATTTGCATATTTGAAAGATAGC
CCAAAAAGCTAAGGGAATGTTTGCATAATTGGTTTATATACATCCTTCCT
GGTTGAGACCACACAGAAAAATGACATTGCCATAAAAGGACAAGGTAATA
TCTCCATTTATTCATGAAAAGAGGCGTATCTTTTGAAGTCAGAATTGATT
TTCCTTGATATCTAACATAATGCATGAAGAAATCCTCGAAGAACCATAAG
CTAGTCGGAAAATCATTAGCAAAGACTTCTTCTACGGGATGTTTTATTTT
TCCATAGAAATATATTCGCTCAAAAAAGCCCCCAGAAGATGTTAATCGTA
AATGAGAAGATTGGTTACGTAGAAAAAATAAGATGGATTCGTATTCAAAA
ACATGAGAATTATATAAGAACAAGAATAATCTTGGATTACTTTTTGAAAA
AATAGAAATATATTTATTTGGAATAATAAAACTATTCCAATTATAATAGT
CGTGAAGAAAAAACCTGTAATAAATGCAAAGAAGAGGCATTCCTTTACCC
ACTAGCGCGAGGTTGAACAAGATTCAAAGGAGGGGGAAAAAAGGGGGGCC
TTTTTTGTGTTTTTATGGGGGTTTAGCGGTTTTTTTCCACCCTTATAATT
GGGGAGTTTTTTTTATCCCCCAAATATATTTTTTTTTTTTTACAGGAGTC
CGAATATCTGGTTCTAATAAATTCAGGTTTTGAAACAAACCCTCAATTTT
TTCCTACCATCTCTCTTTAAAAAAATTCCGGGGGGTTTTTTAGAGAATTT
TTCTGGAAAAAAACCCAAAAAAATTTGTTGGATTTCACCTAAGG

>Taxon21_matK
TTTTCTACCCCCCCCCCCTTCTGAATCTTGTTCAACCCTTCGCTATTGGA
TGAAAGATCCCTCTTCTTTGCATTTATTACGACTCTTTCTTCATGAATAT
TGGAATAGGAACAGTCTTATTATTCAAAAGGGATCTATTTCTATTTTTAC
AAAAAGTAATCCAAGATTTTTCTTGTTCCTATATAATTCTCATGTATATG
AATACGAATCAATCCTCTTTTTTCTTCGTAACCAATCCTTTCATTTACGA
TCAACATTTTCTCGAGTCCTTCTTGAACGAATTTTTTTCTATGGAAAAAT
AGAACATTTTGCAGAAGTCTTTGCTAATGATTTTCAGACTATCCTATGGT
TGGTCAAGGATCCTTTCATGCATTATGTTAGATATCAAGGAAAATCCATT
CTGGCTTCAAAAGATGGGCCTCTTCTGATGAAAAAATGGAAATATTACCT
TGTCAATTTATGTCAATGTCATTTTTATGTGTGGTTTCAACCAGAAAAGA
TCTATATAAATTCATTATCCAAGCATTCTCTCAACCTTTTGGGCTATCTT
TCAAATGTAAAATTAAATCCTTCGGTCGTACGAAGTCAAATGCTAGAAAA
TTCATTTCTAATAGATAAAGATAATACTATGAAGAAACTCGATACAATAG
TTCCAATTATTCCTTTGATTGGATCATTGTCAAAAACGAAATTTTGTAAG
GCAGTAGGACATCCCATTAGTAAACCGGTCCGGACTGATTCATCGGATTC
TGATATTATCGACCGATTTGTGTGTATATGCAGAAATCTTTCTCATTATT
ATAGTGGATCTTCAGATAAAAAAGAGTTTGTATCGAATAAAATATATATC
CTTCCGACTTTCTTGTGATTGCACTTTGACTCGTAAAAAAAATAGTGGGG
GGGGGGGGGTT

>Taxon22_matK (NONE)

>Taxon23_matK
TTTAGCACAAAAGGGATTCTTTTTTTATCCTTTTGGGCCCCAAAAAACCC
CAAAAGACAGAGATCTCTTTTTTAAAAAGGGTTTTTTAATTGAGAAGTTT
TTCCTTTTTTTAATATGCCGAAAAATCCTGAAAACCTTGTTTTTGGAAAC
CTTGCAAAATTTTTTTTCGGGGGTTTTATTTTCCAAGAAAAATTTGCTCA
AAAAGCCCCCGAAGATTTTATTGTAAATGGAAGATGGTTAGGTGGAAAAT
TAGAGGGGTTCGTATTCAAAACCTGAGAATTATTTAGAACCAGATTATCT
TGGATTACTTTTGAAAAAAAAGAAACAAATTATCTGGAATAATAAAATTT
TTCCAATATTATAGTCGTGAAGAAAAAACCGTTATAAATGCAAAGAAGAG
GCATCTCTTTTTTCGTTCAGGTATCTCTTGGTTACGAGCCAGAGCTTTTA
TACAAGAAAGTCGAAGTGATATATTTTACTCGATACAAACTATTTTTTTT
TGAGGATCCACTGTAATAATGAAAAAGATTTCTGCATATATACGCAAATC
AGGTCGATAATATCAAAATCCGATGAATCAGCCCAGGTCGACTTACTAAC
GGGATGTCCTAATACGTTACAAAATCGCATTTTAGCCAACGATCCAATCA
GAGGACTAATTGGAACTAATGTATCAATCTTCTTCATAGCATTATCCATT
AGAAATGAATTTTCTAGCATTTGACTCCGTACTACTGAAAGATTTATTTG
CATATTTGAAAGATAGCCCAAAAAGCTAAGGGAATGTTTGCATAATTGGT
TTATATACATCCTTCCTGGTTGAGACCACACAGAAAAATGACATTGCCAT
AAAAGGACAAGGTAATATCTCCATTTATTCATGAAAAGAGGCGTATCTTT
TGAAGTCAGAATTGATTTTCCTTGATATCTAACATAATGCATGAAGAAAT
CCTCGAAGAACCATAAGCTAGTCGGAAAATCATTAGCAAAGACTTCTTCT
ACGGGATGTTTTATTTTTCCATAGAAATATATTCGCTCAAAAAAGCCCCC
AGAAGATGTTAATCGTAAATGAGAAGATTGGTTACGTAGAAAAAATAAGA
TGGATTCGTATTCAAAAACATGAGAATTATATAAGAACAAGAATAATCTT
GGATTACTTTTTGAAAAAATAGAAATATATTTATTTGGAATAATAAAACT
ATTCCCAATTATAATAGTCGTGAAGAAAAAATCCGCTAATAAAATGCAAA
GAACAAAGGCATCTTTTACCCAGTAGCGAAGGTTTGAACCAAGATTCAAT
GGACGGGGGAGAAAGGGGTGGCCTCTTCTTCGCTTTCTTCGGGTTTTACC
GGTTTTTTCTCGCCTTTTAATTTTGAAATGTTTTTATTCCCAAAATATAT
TCTCTTTTTCCAAAGATTCCCGATATTCTTGTCCTATTAAATCCCCTTTT
TTAAACAAACCTCTAATTTTTCCCAACCACCTCCCTTACATAAAACTCCG
GGGGGTTTTTGAGAAATTATTTTTGGAAAAAAACCCAAAAAAATTTCTGG
AATTCCCACAAAGGTCTCGAGATTCCTCTAGTTTAAATCGGAAAATTATA
AAACCCCTTCAAAAAGGAAAAACTCTTTTT

>Taxon24_matK (NONE)
