# Supplementary material for: Quantitative ethnopharmacological documentation and molecular confirmation of medicinal plants used by the Manobo tribe of Agusan del Sur, Philippines
Source: J Ethnobiol Ethnomed. 2020 Mar 5;16:14. doi: 10.1186/s13002-020-00363-7 (PMC7227330; doi:10.1186/s13002-020-00363-7)
Supplement: Supplementary file 4 — Additional file 4: Fasta file of psbA-trnH (cpDNA) sequences [file 13002_2020_363_MOESM4_ESM.fasta]

Additional file 4: Fasta file of psbA-trnH (cpDNA) sequences

>Taxon1_psbA-trnH
CGCCCCGCCCCCCCATCCACAATCCAGGGCCCGGACCCCCCGGGCGACCT
CCGCCCCCTCCCCGATGGAAAAACGAAAACCAAACTCGAACGGTCCCCGT
GAGATCGTTCCACGCGGATCTCTCGGAATTGTTAGACAATAGAGAGAAAG
GCGAACACCGCACCAAACCGCCCCGACAGGCCGCCGGCGCGGTCAAACGA
AGAGACCAAACGAAAAGACCAAGCAAAAGCAAGAACGCAAGCAAGCACAC
GACGACTAAAAAAAGACCACCAATCAAAAAGAACAGAACGGAGCAACAAC
CACCCCGGACAAAACCACAAAGGGTCTTCTGCCCCCCAGCCCCCCCCCCC
CCAACCCCCCTTCACACCAACTCACCCCCCCCCCCCCCCCCCCCCCCCCC
GCTCCCCCCGCATACATTTTTTTGCAAGAAAGGTTTTTTTTCACCCCAAC
TATGCTCATAACTTCCCTCTAGACCTAGCTGCTATCGAAGCTCCAACAAA
TGGATAAGACTTGGTCTTAGTAGTGTATAGGAGTTTTTGAAAATAGAATC
TAAGGAGCAAAAAACCCTTTCTTGTTTTATCAAGAGTGGTTATTGCTCCT
TTATTTTCTTTTTAATTAGTAGTCTTTTTTTAGTCGTATTGTACTTACTT
ACTTTCTTACTTTTGCTTAATCTTTTCATTTTTATCTTTTCATTTTAAAG
ATAAAACAGAAAAAAGAAAGAAGATAAATAAAATGATTGAAATTCTGTCT
TTTGTCTTACAATTCCTAAAAATCCAAATTAAAAAATCTAAAATGAAATT
CAAATTTGAATTTCATTTTAACATAGTAGAGGGGCGGATGTAGCCAAGGC
CTGGATCAAGGCAGTGGATTGTGAATCCCCCCCGGGGCCGGGGAAA

>Taxon2_psbA-trnH
TTTTTTTTTTTTCACCGTGGGTTTTTTTTTTGCCATGAAGTAATGCTCAT
AACTTCCCTCTAGACCTAGCTGCGGTTGAGGCTCCATCTATAAATGGATA
AGATTTTGGTCTTAATGTATACGAGTTTTTGAAAGTTAAGGGTACAATAT
CAATTTCCTCTTCTATTAAGAGGATTGATATTGTTCCTTTACTTTTTTGA
TTTTTTGTAGTAGTTTTTTTTGAACATTTTTGATTTCGAGTTCAAGATAA
AAAAGATTTCTTTTCATATTTTTGTTTAGTAATTTATATGTTTTTATCAG
CAATCTGAACTGATTATGTAAAAAAAAGGGGGATTTTCAATTGTTTTTCT
TTTCGGTTTATTCTATTGTATACTAGAAGAAGGAAAAACTTCAAAAAAGA
TATTATATATATATAAAGTAAAAATTTATATATTATATATATATAAATAA
AATATATATAAAGAATCAAAATGGAAATCTATGTTATTTTCTCATAGTAT
AAGGGCGGATGTAGCCAAGTGGATCATGGCACTCGATTGTGAACCCCCCC
TGGCCGGGAGA

>Taxon3_psbA-trnH
TTTGTTATGCCATTGAACGTAATGCTCATAACTTCCCTCTAGACCTAGCT
GCGGTTGAGGCTCCATCTATAAATGGATAAGATTTTGGTCTTAATGTATA
CGAGTTTTTGAAAGTTAAGGGGACAATATCAATTTCCTCTTCTATTAAGA
GGATTGATATTGTTCCTTTACTTTTTTGATTTTTTGTAGTAGTTTTTTTT
GAACATTTTTGATTTCGAGTTCAAGAGAAAAAAGATTTCTTTTCATATTT
TTGTTTAGTAATTTATATGTTTTTATCAGCAATCTGAACTGATTATGTAA
AAAAAAGGGGGATTTTCAATTGTTTTTCTTTTCGGTTTATTCTATTGTAT
ACTAGAAGAAGGAAAAACTTCAAAAAAGATATTATATATAAAGTAAAAAT
TTATATATTATATATATATAAATAAAATATATATTAAAGAATCAAAATGG
AAATCTATGTTATTTTCTCATAGTATAAGGGCGGATGTAGCCAAGTGGAT
CAAGGCAGTGGATTGTGAATCCACCCATGCGCGAG

>Taxon4_psbA-trnH
ATTTTTTTTGCCCCAATAGAATGCTCATAACTTCCCTCTAGACCTAGCTG
CTGTTGAAGCTCCAACAAATGGATAAGACTTGGTCTTAGTGTATAGGAGT
TTTTGAAAATAGAATATAAGGAGCAATAAACTCTTTCTTGTTTTATCAAG
AGGGGTTATTGCTCCTTTATTTTCTTTTCAATTTAAACGAATAAAAATTC
GACTTTTTCCTTAATCTTTTTATTTTAAAGATAAAACAGAAAAAAGAAAG
AAGATAAAAAAAATGATCGAAAGACAATCTTTTGTCTTACAATTTCTAAA
AAATAAAAATTGAAAAATCGAATTCGTAAATAATTTAAATATTTAAATTT
AAATATTAATAATAAATAAAATAATATAAAAATAGAATAAAAAAAATATT
TAAAAGTAAAGAAATATAGTTATAGTAGAGGGGCGGATGTAGCCAAGTGG
ATCAAGGCAGTGGATTGTGATCCCCCCGGGGGGGGGGA

>Taxon5_psbA-trnH
TATGAAAAAAAAAAAAGAAAAAAAAAAAAAAAAAAAAAAAAAAAAAAAAA
AAAATCCAAAAAAAAAAGCCAAAGTTTTTTGGCCCGGACTTTTTTTTAAG
GGCAAGACGTAATGCTCATAACTTCCCTCTAGACCTAGCGGCTGTAGAAG
TTCCATCTACAAATGGATAAGACTTCTATATTATATTAGTGTATACGAGT
TTTTGAAAATGAAAAATAAAGGAGCAATAATAAACCTCTTGTTATATCAA
GAGGTTTATTATTGCTCCTTTATTTTCATAATAAATTATTATTTGTTAGT
CTTTTATTTAACATAAGTCTTCTTTTTCTTTACTTCTTCATATTTTTCGT
TATGTAGTAATTTATATATATGTTTTTCTTAATCTTTTATTTTACATTTT
AAATAAAATAAATAAATATAAAGGTTTCCATTTATTTTTTGTTGTATTTG
ATTGTAGAAGAAAAAAAATAAATATGAATGTTGTAAATTGAAGTAGTTTT
AATATATAGAAATACTAATCATATTGGGGCGGATGTAGCCAAGTACAGTG
GATCAAGGCAGTGGATTGTGATCCCCCCCGGGGGCGGGGA

>Taxon6_psbA-trnH
TTTTTTTTGGCCCTTTGACGTAATGCTCACAACTTCCCTCTAGACCTAGC
TGCTGTTGAAGCTCCATCTACAAATGGATAAGACTTTTGTCTTGACTTAA
TGTATATGAATTGTTAAAGGAGCAATATCCAATATCTTCTTTTGTTCAAG
CAAGAGGTTTGGTATTGCTCCCCTTTTTGATTTGACTGTGTGTGTGTTGG
ACACCACAACACATAAGTTACTATTATTTCTTTCTCCTCCCTCATGTTGA
GTTTTTCAAATTTTCCCGATAAATGATTAGCTACAAAAGGATTTTTTTTT
AGTGAACGTGTCACAGCGGATTACTCCTTTATTTTTTACATTTTAAAGAT
TGGCATTCTGTGTTCAATATCTCGATCTAAGATTTAATAAGTATAAGAAT
AAATACAATAATGATGAATGGAAAAAAGAGAAAATCTTTTAGCTAGATAA
GGGGCGGATGTAGCCAAGTGGATCAATGGCAGTGGATTGTGGAATCACCC
CCTGGGCGGGAA

>Taxon7_psbA-trnH
TTTTTTTATTGCCCCCAAGCGTAATGCTCATAACTTCCCTCTAGACCTAG
CTGCTGTTGAAGCTCCATCTACAAATGGATAAGACTTTGGATTTAGTGTA
TACGAGTTTTTGAAAATAAAGGAGCAATAACCAATTTCTTGTTCTATCAA
GAGTGTTGGTATTGCTCCTTTATTTAGTAGTCTACATAAGTTTGTTTTTT
ATTTCCTTTATTTCAATTTAAAATGTCAAATTTATTACCCTATGTTACCA
TAAGAAAAAAGTCTTTTTACTGAGTTTGATTTCGTTTTATAGTGGATTTG
ATTTAGTATTATACGTCCGTTATGGACTCATTTTTATAAAAAAAATATTA
TTTTATTTATATAATAAAAAAAAAGATCGTAGAGGGGCGGATGTAGCCAA
GTGGATCAAGGCAGTGGATTGTGATCCCCCCGGGGGCGGGAA

>Taxon8_psbA-trnH
ACGTTTTTTTAATGGCCCATTGACGTAATGCTCATAACTTCCCTCTAGAC
CTAGCTGCTGTTGAAGCTCCATCCACAAATGCATAAGACTTCGGTCTTAC
TGTGTGCGAGTTCTTGAAAACTAAATCGAAATAAGGGAGCAATATCCAAT
TTCTTGTTCTATCAAGAGGGTTGCTATTGCTCCTTTATTTCGATTTAATT
TAGTATATTTAGTAATATAGTACTATATATATTGACTTTCCATAAAATAG
AAAAAAAAATACAAGAAAAAGTTTTCCTTTTTATGTTTTTTGTAGTTGTA
TTTTATTCTTGTATTTGTATCTTATAAGATCTTATAAGAAAGATAAAATT
GAATATTAAATCCTAGAAATTGAAAAAATTGAAATCCTCCCACCTTTAAT
ATTAAAATAGTTAATATTAAAATAGTTAGAATCTAATCCTAATCAATTAA
ATTGAAATAGTAAATAGAGTTTTTTAATAGATTAATAGAAGATTAATAGA
ATTTTTTTAATAGAATAGAGTTATAGTATTAGGGGCGGATGTAGCCAAGG
GCGTTTGGATCAAGGCAGTGGATCTCTGAATCACCCCCTGGGCCGGGAAG

>Taxon9_psbA-trnH
CCCGATGTCAACGTTCACTCTAGATACAAGATACTCCTTCGTTGCATTTA
TTGCGATTCTCTCTATACGAGTATCGGAATTCAAATAGTCTCAATACTCC
AAAAAATTCCATTTCCCCTTTTTCAAAAGAGAATCAAAGATTCTTCTTGT
TCCTCTCTAATTCTCATGTATATGAATGTGAATTCATATTCATTATTCTA
CGTAAACAACCCTTTCATTTACGATCAAAATCTTTTGGATCCTTTCTTGA
GCGAACACATTTCTATGCAAAAATAGAATATCTCGCCCATAGGGGGGATT
TTTTTCGCGCCCCCGGGGTATCACAATCCACTGCCTTGATCCACTTGGCT
ACATCCGCCCCTAATACTATAACTCTATTCTATTAAAAAAATTCTATTAA
TCTTCTATTAATCTATTAAAAAACTCTATTTACTATTTCAATTTAATTGA
TTAGGATTAGATTCTAACTATTTTAATATTAACTATTTTAATATTAAAGG
TGGGAGGATTTCAATTTTTTCAATTTCTAGGATTTAATATTCAATTTTAT
CTTTCTTATAAGATCTTATAAGATACAAATACAAGAATAAAATACAACTA
CAAAAAACATAAAAAGGAAAACTTTTTCTTGTATTTTTTTTTCTATTTTA
TGGAAAGTCAATATATATAGTACTATATTACTAAATATACTAAATTAAAT
CGAAATAAAGGAGCAATAGCAACCCTCTTGATAGAACAAGAAATTGGATA
TTGCTCCCTTATTTCGATTTAGTTTTCAAGAACTCGCACACAGTAAGACC
GAAGTCTTATGCATTTGTGGATGGAGCTTCAACAGCAGCTAGGTCTGAGA
GGGAAGTTATGAGCATTACTTTTGGGGGTAAAAAACAAA

>Taxon10_psbA-trnH
CGGCGGCTAGGTCTGGGCAGGATCTGGAAGTCTATACCTATTCCGATTCG
AACCTGTTCTTTGAGGATACAGCTCCGATAACGAGATACGATTTCTGCAT
ATGCGCTCTGTTCGAATGAGACTCTCAGATATACCTGCGATCGGCCCGTA
CCGGCTACTCATTAGCCGCGCCCGAGTCATTACAAAGCGAGCCGAGTCAG
GGATCGTTTCAGAGGAATAATTGCGAGACCGGTCTCGACAGTATTCATAG
CAGCATCTCTGAGTAGAATCGTTTCTTGCGCATGCCTCTCTATCGCCGTA
GAGCGCAGTGGCCGCAGCTCAAAAATTGTTAAGCCTGAACGGAAGGCTCA
CAATTTCCCTCAAAACCTAGGCTTTTTGTTCGCTCCAGTTACAATTCGAT
AAGACCTCTTCCCTGCTTTTATCCAGAAACGACCTCTTCATTTCTACAAG
AACGGCTCGCTTCCAAGCAGGAAAGTCATCTTTGTTATGCATGACGTAAT
GCTCATAATTTCCCTCTAGACTTAGCTGCTATTGAAGCTCCATCTACAAA
TGGATAAGACTTTGGTCTGATTGTGATTGTATAGGAGTTTTTGAACTAAA
AAAAGGAGCAATAGCTTCCCTCTTGTTTTATCAAGAGGCCGTTATTGCTC
CTTTTTTTATTTAGTACTATTTATTTACAATGAAAATTTTATTTATTTAT
TACTTTTTTTCATTTCATAAAAAAAATAAATTTTAGGCTGTAATGGTTAA
TAGAAAAATCTAGTAATTATACTGAGATACACTCATACCTACGAGTAAAT
ATAGTAAGTACAGGGGCGGATGTAGCCAAGTGGAAGTCAAGGCAGTGGAT
TGTGAACACCCATGCGCGAAG

>Taxon11_psbA-trnH
AAAAAAAAATTTTTTTTTTTGGCAAAAATAGCTCCCAAATTCCCTTTAGA
CCTAGCTGCTGTCGAAGTTCCATCTACAAACGGATAATACTTTGGTATTA
GTGTATACGAGTCGTTGAAGGATCAATACCAAACTTCTTGTTCTATTAAG
AAGTTTGGTATTGATCCATTTGGTTCAGTAGTGTTTTATTCACATAATCG
TTTTTAATTTTCATTTCTTTTATTCAACTTATGAAAACCGCTGGTTATTT
CATGATCGAATATCGTAATTTCTTCTGTACCAACCTGCATTTTATATACT
CTTATTCTTCAAAATAATTTGATTTTAGGAAAAAATCAAAGCATTTTTCT
TTTTTTTTTTTTTTACGTACAACATTTTGTTTTATGTACAAAATCTGTAT
TTCAGCAGGAAGGAGAGTGAAGTAATAAAGACTAAATAAAAAAATAATGA
ATGGGGAAAATGGAATCTTTTTGAGAGAGGAGGGGCGGATGTAGCCAAGT
GGATCAAGGCAGGGGATTGGACCCCCCCCGGGCGGGGGGAA

>Taxon12_psbA-trnH
TTTTCCCGCCCCGGGGGGGGTCACAATCCACTGCCTTAATCCACTTGGCT
ACATCCGCCCTCTATTCTAATTTTTTATATTTTTTTTTTTAATTTCATAT
TCTATTTATTTAATATTTAAATTAAATAATTTCGTTTCAAACATTTTCTT
TGCTTTTCTTTAAAAAAAAACATCCATATTTAAGTCCGAGTACTAATAAA
ATACTAGAATAAATAAAAAGAAAATAAAAGAGCAATAATTCCCTTCTTCT
TCTATATAAGATAGATAAGAGGGCTTTATTGCTCCTTTATTTTTCAAAAA
CTCCTATACAATAAGACCAGGGTCTTATCCATTTATAGATGGAGCATCTA
TAGCAGCTAGGTCTAGAGGGAAGTTATGAGCATACCCTTGGGGCAAAAA

>Taxon13_psbA-trnH
ATTCCGCGCCCAGGGGGTGTTCACAATCCACTGCCTTGATCCACTTGGCC
ACATCCGCCCCTTAAATCTAGGTTTCCTGTATTCTAGTAATAATAATATA
CTATACCTAAACGATTAAAAAAAATTATGCCCGCGTCGATTAAATGTAAA
TAAAACACTAGGAACTTCGGGGGAGCAATACCAAAACCTTGAAAAACAAG
AAATTGGGTATTGCTCCTTCAACAACTCCTATACATTAACATAAGGAGGA
AGCATTATCCATTTGTAGATGGAGCTTCAACAGCAGCCAAGTCTAGAGGG
AAGTTGTGAGCATACGCCATGGGCATAA

>Taxon14_psbA-trnH
AAAGCAGTGAACCCTTGCGATTTTCCAGGCGGGCGTCGGTTTCACACAAA
GCTCCCCCGTATGATGCCCCCGGGGGTAGGCTTCCGCCGTCGTAACCCAG
AAAAAAAACAACAGAGAGACCTTCTCGCGTTTCGGTCCGAATTCCGAGTT
GCGAAATGTGCATCTGCTCGTCCAAGAACCGGGATGACAAACCGAGGGAA
TGTCCCTCCCCTTTCTCGTTTTCGTGCGGGCGCGGACAGAACTATCGCCC
GTCAGTTCCTTATTGAAAGCCCGACAGAAACCCCCTCCCCCTAGACGATC
GAAGTAAGGGTTCGGTACCCCGCCCTGTCTTGGCCCCTGAAAGAGTGCTT
TTTTTTAAATTCAAGAGAAAGTTCCCAACTTCCCTTTAGACCTAGGTGGG
GTTGAAGTTCCCTTTTCCAACGGGTAAAACTTTGGGATTCGTTGGAATTG
AAATGCAAGGACGTAATGCTCATAACTTCCCTCTAGACCTAGCTGCTATT
GAAGCTCCAACAAACGGCTAAGACTTGTTCTTAGTGTGTAGAAGTTTTTG
AAATATAGATAAATATAAGGAGCAATAAACTCTTTCTTGTTCTATCAAAA
GAGGGTTTATTGCTCCTTTATTTTCTTTTCAATTAGGAGTCCTTTTCTAT
TTTTCTAGTAATATTGAACTTACTTAGATTTTTCTTTCCATAAAAGAAAG
AAGATAAAAAAATGATTGAAATTCCATCTTTTGTTTTACAATTTTGTAAA
AAAAATTCAAATCGAAAAAGTGAATTCGTAAATAAAAAAGAAATCTCAAT
TTTTTTTTTATAGTAAAGGGGCGGATGTAGCCAAGTGGATCAAGGCAGCG
GATTGTGAATCACCCCCTGGGCGGGAAAG

>Taxon15_psbA-trnH
TTTTTTTTTATGCCACTGACGTAATGCTCATAACTTCCCTCTAGACCTAG
CTGCTATTGAAGCTCCAACAAACGGCTAAGACTTGTTCTTAGTGTGTAGA
AGTTTTTGAAATATAGATAAATATAAGGAGCAATAAACTCTTTCTTGTTC
TATCAAAAGAGGGTTTATTGCTCCTTTATTTTCTTTTCAATTAGGAGTCC
TTTTCTATTTTTCTAGTAATATTGAACTTACTTAGATTTTTCTTTCCATA
AAAGAAAGAAGATAAAAAAATGATTGAAATTCCATCTTTTGTTTTACAAT
TTTGTAAAAAAAATTCAAATCGAAAAAGTGAATTCGTAAATAAAAAAGAA
ATCTCAATTTTTTTTTTATAGTAAAGGGGCGGATGTAGCCAAGTGGATCA
AGGCAGTGGATTGTGAATCCACCCCATTGCCGCGAA

>Taxon16_psbA-trnH
TTGTTATGCATTGACGTAATGCTCACAACTTCCCTCTAGACCTGGCTGCT
GTTGAAGCTCCATCTACAAATGGATAATGCTAAGGTATTAATTGTATAGG
GGTTCTTGAAGGAACAATACCCATCCCTTGATAACAACAAGAATTGGGTA
TTGTTCCACAGCAGATTACTCCTTTTTTTGTATTTGTTCTTATTTTTTAG
TTTAAAGAAAGAGGAAGTTAGTTTAAAGAAAGAGGAAGGGCGGATGTAGC
CAAGTGGATCAAGGCAGTGGATTGTGAATCACCCATGCGCGAA

>Taxon17_psbA-trnH
TTTGGTTATGCCCATGACGTAATGCTCATAACTTCCCTCTAGACCTAGCC
TGCTATTGAAGCTCCATCTACAAATGGGTAAGACTTTGGTTTTAGTGTAT
ACGAGCTTTTAAAAATAAAGGAGCAATAACCAATTTCTTGTTCTATCAAG
AGTATTGGCATTGCTCCTTTATTTAATTTAGTATAGTAGTCTTTCTTTTC
TTAAGTTTGTTTTTTCCTTTATTTTAACTACCCTCTACTCTATTTTACCA
TTTTACCATAAGAAAAGAAAATAACTAAGGGATTTTTAATGAGTTTGATT
TCGTTTTATTGGATTTTTTTTAGTATTATACGTCCGTTATGGAGTAACTA
ATAACTAATATATATATTATATAAAATATATAGTAGACAGGGGGGCGGAT
GTAGCCAAGGTCACTGGATCAAGGCAGTGGATTGTGAATCACCCCCTGGG
CGGGAAA

>Taxon18_psbA-trnH
TTTTTTTTGGCCCCAGTAGTAATGCTCACAACTTCCCTCTAGACCTAGCT
GCTGTAGAAGTTCCATCTACAAATGGATAATACTTCATCCTTAGTATTAG
TGTATACGAGTTGTTGAAGGATCAGATCAATGCCAACTATTTGATAGAAT
CAGTTGGCATTGATCTGTTCGATTCAGTAGTCTTTTAATCACATAAGCAT
TTCTTTTTTCTATTTTTTTTTCCAAAGGAAATTTTTTTTTCTGGTGTGTT
CATGATCGAACCACCTATTTTTGTTCTGTGTTGATCTGTATTAGAATTTA
TGTATATTCTTGAATATCGTTGTATTTTCTACAATTTAGTACAATTTAGA
GGATTGGCTCTTCATATCTCTCATTCTATCTCTCATTTTATAGAGGGTCT
ATTTTTTTAGAGAGAAAGTAGGGGCGGATGTAGCCAAGGTCAGTGGCCTC
AAGGCAGTGGATTGTGATCCCCCCGGGGGGGGGAA

>Taxon19_psbA-trnH
GGGGGTTTATTTTGTGGGTTTGTTAGAGAGGGGGGTGGGTTATATGAGGT
AAAGTAATAGAGGTTTAAGATATGTTGTTTGGATATAGAAATATTTGATG
TAATGGTGGATTTAATGGAATAATTTTGTGAATGAAAAAGTTGAATAGTG
GAGAAGTTAAGGAAATGTGTTCTAAAGGAATGTAGGATTTTAGTAGAATT
ATATAATTGGGAGGTATGGGATTGTGATGTATGTTATGTTATGTGGGTAT
GATATGGGGATGGGGGTTTGTGTGATAGAGGGGTATTTGAGAAGGGATTG
TTGTAAAAGTAGAGATGGAGTATGTGGTGTCGAGGATGGTGGATTCACAA
TCCACTGCCCGGATGTCGCGTATGGTGGATTCGCAATCCACTGCCTTGAT
CCAATTGGATACCTCTCGCGCCTGGGGTGTTCACAATCCACTGCCTTCAT
CCACTTGGCTACATCCGCCCCTATACTATGACAAAATAACATAGATTTCC
GTTTTGATTCTTTATATATATATATAATTTTTTATTTGAAGTTTTTCCTT
CTTCTAGAATACAATAGAATAAACCGAAAAGAAAAACAATTGAAACTTTA
TCATCCCCTTTTTTTTTACATAATAAGTTCAGATTGCTGATAAAAACATA
TAAATTACTAAACAAAAATATTTCTTTTCGTATTTTGGATCTTGAAAAAA
ATGTTCAAAAAAAACGACTACAAAAAATCAAAAAAGTAAAGGAACAATAT
CAATCCTCTTAATAGAACATGGAGGAAATTGATATTGTCCCCTTACTTTC
AAAAACTCGTATACATTAAGACCAAAATCTTATCCATTTATAGATGGAGC
CTCAACCGCAGCTAGTCAGGGTCTAGAGGGAAGTTATGAGCATTACTCAT
GGGCCATAAAAAAA

>Taxon20_psbA-trnH
AGTTTTTAAGGCCAATGAGTAATGCTCATAACTTCCCTCTAGATCTAGCG
GCTGTAGAAGTTCCATCTACAAATGGATAAGACTTCTATATTATATTAGT
GTATACGAGTTTTTGAAAATGAAAAATAAAGGAGCAATAATAAACCTCTT
GATATAACAAGAGGTTTATTATTGCTCCTTTATTTTCATAATAAATTATT
ATTTGTTAGTCTTTTATTTAACATAAGTCTTTTTTTTCTTTACTTCTTCA
TATTTTTCGTTATGTAGTAATTTATATATATGTTTTTCTTAATCTTTTAT
TTTACATTTTAAATATAAAGGTTTCCATTTATTTTTTGTTGTATTTGATT
GTAGAAGAAAAAAAAAATAAATATGAATGTTGTAAATTGAAGTAGTTTTA
ATAGATAGAAATACTAATCATATTGGGGCGGATGTAGCCAAGTACCGTGG
CTCAAGGCAGTGGATTGTGATCCCCCACTTGGCGGGAA

>Taxon21_psbA-trnH
ACCCGTCGTCAACCGATCACTCTGGATACAAGAATAGTCTTTGGGTGCAT
TTAGGGGGGGTTCTCTCTCTACGAGTATTGGAATTCAAATAGTCTCATTA
CTCCAAAAAATTGCATTTCCCTTTTTTCAAAAGAGAATCAAAGATTCTTC
CCCCCCGGCGCGGGGGGGGGTTCCCATTCCCCGCCCCGATCCCCTTGGGG
CTCCTCCGCCCCTAATATTATACTTTATCTCAAAATTAGATTAAATAAAA
TATACAAGGATTTCCATTTCTAGCATGAAATTCCTAGCATTTAATATTCC
ATTTTTTTTTTTCTTATCTTATAAAATTAAAATCTTATAAGATACAAATA
CAAGAATAAAATACAACTACAAAAACCCCAAAGACATAAAAATGAAAGCT
TTATCTTTTATATCTTTTATTTGAAATCGAAAAAATAGAATAAAAAATAA
AAAATAGGACAAGAGTAATAGAATACTCAATCCGAAACCAGCCCATAAAA
AAAAAATTTTTTTTTTTTTTGAAGTAAAAAAAAAAACTTTTTTTTTTTTT
ATGTAATTTTTTAATGTCAAAATATATATATCAAAATATATATATATATA
TATATATTATATATATTACTATATATATTACTAAATACTAATACTAAAAA
AAACTATAACTATAAAAAAACTATAACTATAAAAAAACTATAACTATAAA
AAAACTATAACTATAAAAAAAGGAGCAATACCAATTTCTTCTTTTATCAA
AAGGGTTGGTATTGCTCCTTTTTTTATAGTTTTCAAGAACTCGTACACAC
TAAGACCGAAGTCTTATCCATTTATAGATGGAGCTTCGACAGCAGCTAGT
TCGAGAGGGAAATTATGACTATATTTGTGGAAAAAAAAAAAAAAAAAATT
TGGGGGAAAAAAAAGT

>Taxon22_psbA-trnH
TTTTTTTTTTTCCCCCCCTTTTTTTTTTTTTTTTAAAAAACATGTCTATA
TTTCCCTTTTGACCTAGGCTGCTGTCGAAGCTCCATCTATAAATGGATAA
GACTTCGATCTTAGTGTGTACGAGTTCTTGAAAACTATAAAATAAAGGAG
CAATACCAATTTCTTCTTTTATCAAAAGGGTTGGTATTGCTCCTTTATTT
TATAGTTTTTTTTAGTATTAGTATTTAGTAATATATATAGTAATATATAT
AATATATATATATATATATATTTATATATATTTTTTTTGATATTTTGATT
TTACATAATTACATAAACATAAAAAAAATTACATAAACATAAAAAAGTTT
TTTTCTTTACTTCAATAAAAAAGAAAAAAAAAAATATATTTTATGGGCTG
GTTTCTGATTGAGTATTCTATTACTCTTGTCCTATTTTTTTTTTTTATTC
TATTTTTTTTTATTTCGATTTCAAATAAAAGATATAAAAGATAAAGCTTT
CATTTTTATGTCTTTGGTGTTTTTGTAGTTGTATTTTATTCTTGTATTTG
TATCTTATAAGATTTTATAAGATAAGAAAGAAAAAATGGAATATTAAATG
CTAGGAATTTCATGCTAGAAATTGAAATCCTTGTATATTTTATTTAATCT
ATTTTGAGAAAAAAGTATAATATTAGGGGGCGGAGTACCCAAGGGCATCA
CCGCAGGGAATTGTAATCCCCCCCCTCCAGGGAAGA

>Taxon23_psbA-trnH
GCACGTTTTTTTTCTTCGACGGTTTTTTTTATGGGCCATGAGTAATGCTC
ATAACTTCCCTCTAGATCTAGCGGCTGTAGAAGTTCCATCTACAAATGGA
TAAGACTTCTATATTATATTAGTGTATACGAGTTTTTGAAAATGAAAAAT
AAAGGAGCAATAATAAACCTCTTGATATAACAAGAGGTTTATTATTGCTC
CTTTATTTTCATAATAAATTATTATTTGTTAGTCTTTTATTTAACATAAG
TCTTTTTTTTCTTTACTTCTTCATATTTTTCGTTATGTAGTAATTTATAT
ATATGTTTTTCTTAATCTTTTATTTTACATTTTAAATATAAAGGTTTCCA
TTTATTTTTTGTTGTATTTGATTGTAGAAGAAAAAAAAATAAATATGAGT
GTTGTAAATTGAAGTAGTTTTAATAGATAGAAATACTAATCATATTGGGG
CGGATGTAGCCAAGTGGATCAAGGCAGTGGATTGTGATCCCCCCCCGGGG
CGCGGGGAAAGA

>Taxon24_psbA-trnH
GGCTTTTTTTAATGCATGACGTAATGCTCATAACTTCCCTCTAGACCTAG
CGGCTGTAGAAGTTCCATCTACAAATGGATAAGACTTCTATATTATATTA
GTGTATACGAGTTTTTGAAAATGAAAAATAAAGGAGCAATAATAAACCTC
TTGTTATATCAAGAGGTTTATTATTGCTCCTTTATTTTCATAATAAATTA
TTATTTGTTAGTCTTTTATTTAACATAAGTCTTTTTTTTCTTTACTTCTT
CATATTTTTCGTTATGTAGTAATTTATATATATGTTTTTCTTAATCTTTT
ATTTTACATTTTAAATAAAATAAATAAATATAAAGGTTTCCATTTATTTT
TTGTTGTATTTGATTGTAGAAGAAAAAAAATAAATATGAATGTTGTAAAT
TGAAGTAGTTTTAATATATAGAAATACTAATCATATTGGGGCGGATGTAG
CCAAGTGGAGTTTCAAGGCAGTGGATTGTGAACCCCCCTGGGCGGGA
