# Supplementary material for: Quantitative ethnopharmacological documentation and molecular confirmation of medicinal plants used by the Manobo tribe of Agusan del Sur, Philippines
Source: J Ethnobiol Ethnomed. 2020 Mar 5;16:14. doi: 10.1186/s13002-020-00363-7 (PMC7227330; doi:10.1186/s13002-020-00363-7)
Supplement: Supplementary file 5 — Additional file 5: Fasta file of trnL-F (cpDNA) sequences [file 13002_2020_363_MOESM5_ESM.fasta]

Additional file 5: Fasta file of trnL-F (cpDNA) sequences

>Taxon1_trnL-F
TACAACAAAAAAAAAAAAAGAAACCACACCGGATAAAACCATGAAAACCC
CAAAATAACCAATAAATAAAAAAAACCCCCACACACCAGACCATAATAGG
GGGGGGAAACTTTTTTTTTAAAAAGGTGGGGCCGAGATTTCAGTCCTCTG
CTCTACCCTGACCTGAGCTATCCCGACCATTCCCAATGGGCATCCCCTCC
TCATTTTAGTAGATGGCTGGAGTCTATGTCAATTAAAGGGACAAGGGGGA
TTACAAAGTTTTCTCCAAGTCCTGTAATTTCAATGCTATTGATTGTGAAT
CATTCAACTGGGGATTCTTTGCTTAATTTGGATGTGTATTCTATATCACA
TGTGATAAGAGAAAGTCATTTATGCCCAAATACGTTTGTCAAAGAATCAG
AAACATAAAGGAATTTTGAACCGCTAACAAAAAAGGGGATAGGATAAATA
TTTTAGGAGTCAAATAGGCTTTTTTGGGGATAGAGGGACTTGAACCCTCA
CGATTTTTAAAGTCGACGGATTTTCCTCTTACTATAAATTTCATTGTTGC
CGGTATTGACATGTAGAATGGGACTCTATCTTTATTCTCGTCCGATTAAT
CAGTTCTTTTAAAGATCTATCGGACTATGGAGTGAATGATTTGATGAATG
AAGATTCGATTTTTTCTTCAATGTGGAATCAATTCACACCAATTCTTCCA
TTTTTCATATTAAAAAATACAGATTCGGGCCATCATTAATCTATTGATAT
AGTAGTCAATAGATACGTTTATCCTTCATCCTTTCTGAAGTTTCCATGGA
AAAATTCCTCTACTAACGCAGTCAACTCCATTTGTTAGAACAGCTTCCGT
TGAGTCTCTGCACCTATCCTTTTTTTCGTCTTTTGAACCTTTGTTTTGAG
AAAACAGGATTTGGCTCAGGATTGCCCTTTTTTATTAATTCCGGGGTTTC
CCTGAATTTGAAAGTTATCACTTAGTAAGTTCCCTAATACCAAGGCTCAA
TCCATTACGTCCTACCCCCGCCTGTGTTTGGAAA

>Taxon2_trnL-F
TTTTTTTTTATTGTGGGGGGGAACGGGATCATCTTCGCTTTAAACTGAGC
TATCCCGACTATTCTTGATGCATCATCCTCATTTTAAGAGATTACTTGAG
TGTATGTCAACGAAAAAGACGAAAAAAATATTACCAAAGTCTTATCCATG
CCATGGAATTTCTTGGATCTTCAAAAAGACGACCTTTGTAAATTTCAGTA
CGAGTAATAGTATGTATTGTTAATCATTCAAATGAATGATTCCTTGCTCA
AAGATAAGACGTTCATTTGTACGTTTATCGTTTATAATTTAAGTATATCA
TATTCATATATATTGTATTGTATTGTATTATATATTCCATTACCTATTCA
CAAAACTTGTGATAATAAAAAGACAAATTCCACTCAGATCTGTTTGTGAA
AGAATAGAATGAATAAGAAACATAACGAATTTTGAACTACTAAGAAGATA
TAGGATAAAAAATGAAGGAGTTAAACGGGCCTTTTGGGGATAGAGGGACT
TGAACCCTCACGATTTTTAAAGTCGACGGATTTTCCTCTTACTATAAATT
TCATTGTTGTCAGTATTGACATGTAGAATGGGACTCTATCTTTATTCTTG
TCCGATTAATCAGTTCTTCAAAAGATCTATCGGATTATGATGGAGTGAAT
GATTTGATGAATGAATATTCGACTTTTTCCTCAATCAACTTTGAATCCAT
TTACATCTTTCATTATAAATATTAATGAATAGAGATTCGGCGTCGTCATT
CATTTAGTTGAGATAGTATTTCGGTACGTATATATATATATATATACGTT
TCTCTTTGATCCTTTCTTTTCTGGAGTTTCGATGGAAGGATTACTACTTT
ACTAACGAAACGAAATCCCGTCAACTCCATTTGTTAGAACAGCTTCCATT
GAGTCTCTGCACCTATCCTTTTTTTCTCACTTTTTGAACTCTTTTTGGTT
TTCGGAAAACAGGATTTGGCTCAGGATTGCCCATTGTTAATTCCAGGGTT
TCTCTGAATTTGAAAGTTCTCACTTGGTAGGTTCCATACCAGGGTCATTA
TAGCGCGCCCCCCCTCTTTTTTTTAAGAAA

>Taxon3_trnL-F
AGCCGACGTATTCCGAGTCGTATTTTTGAATTGTGGCCCGGGGTTTTCAT
TCTTTGCTTTCCAATTAGCTTTCCGACTATTCTGAAGCTTCTCCTCCTTT
TATGAGATTACTTGAGTGTATGTCAACGAAAAAGACGAAAAAAATATTAC
CAAAGTCTTATCCATGCCATGGAATTTCTTGGATCTTCAAAAAGACGACT
TTGTAAATTTCAGTACGAGTAATAGTATGTATTGTTAATCAACTCAAATG
AATGATTCCTTGCTCAAAGATAAGACGTTCATTTGTACGTTTATCGTTTA
TAATTGAAGTATATCATATTCATACATATTGTATTGGATAGTATTATATA
TTGCCATTCCCTATTCACAAAACTTGTGATGATAGTACCGACAAATTCCA
CTCACATCTGTTTGTGAAAGAATAGAATGAATAAGAAACATACCGAATTT
TGAACTGCTAAGCACATCTCGGATCAACAATGAACGAGTTAAACGCGCCT
TTTGGGGATAGAGAGGACTTGAACCCTCCCCATTTTTACAGTCGACGGAT
TTTCCTCTTCACTATGAATCGCTCTGTCGTTGTCAGTACAGGCATGTCGA
ATGTGCCTCTATCTTTATTCTTGTCCGATTAATCACTTCTTCAAAAGATC
GATCGGAGTATGATGGAGTGAATGATTTGATGAATGAATATTCGACTTTT
TCCTCACTCGACTTTGACTCCATTTACATCTTTCATTATAAATATTAATG
AATAGCGATTCGGCGTCGTCATTCATTTAGTTGATATAGAGTTACGGTAC
GGTTATAGATAATTACGTTTCTCTGTGATCTTCTCGTCTCTGGAGTTTCG
ATGGGAGGATCACTACCTTACTATCGACACGAAATCCCGTCAACTCCATT
TGTTAGAACAGCTTCCATTGAGTCTCTGCACCTATCCTTTTTTTCTCACT
TTTGAACTCTTTTGGTTTTCGGAAACAGGATTGGGCTCCGGAATGCCCAT
TGGTTAATTCCAGGGTTTAACCGAAATTGGAAGTTACCCATGGTAGGTTG
CTTACAAGGTTCATCCAATAATTCGAACGGCAACGATTCGATGTTCATGC
CGGCCCCCATACCCGCAATCGCATCTCTCTCTGTCTACGAGTGATTATAC
CGGAGAAACAAGGGCCAGGCGCACTATCCGCGTCTTCCGAAGCGTTTTAT
CTCCCTCCAACTTAGGTATCATAATTGACACCAAAAAGGGTATTTAATAC
GAGAAAAATGCAATAGATCCTACACCCTGGAGGAGGGAGCCTAGCCCCAA
TTGGCCCTTTGCTCCAAGCG

>Taxon4_trnL-F
ACCCTTTAAACCCCCCCCCCCCCCCCATTAACAATAACCCCCCCCCCCCC
ACAAAAAAAAAAAAAAAAAAAACTTTTTTTTTTTTTTTTTTGTGGGGGGG
GCGCAGATTCAGTCGTCTGCTCTACCAGCTGAGCTATCCCGACCCATTCC
CAATGTAGCATCCCATCCTCATTTTATTAGATGACTGGAGTCTATGTCAA
TTAAAGGGACAAGGGGGATTACAAAGTTTTCTCCAAGTCCTGTAATTTCG
TGGATCTTCAAAAAGACGACTTTCTAAGTTTCAGTATGAGTAATGCTATT
GATTGTGAATCATTCAAATAGGGATTCCTTGCTTAATTTGGATGTGTATT
CTATATCACATGTGATAAGAGAAAGTCATTTACGCCCAAATACGTTTGTC
AAAGAATCAGAAAGATAAAGGAATTTGGAACCGCTAACGAAAAAAGGGGA
TAGGATAAATATTTTAGGAGTCAAATAGGCTTTTTTGGGGATAGAGGGAC
TTGAACCCTCACGATTTTTAAAGTCGACGGATTTTCCTCTTACTATAAAT
TTCATTGTTGCCGGTATTGACATGTAGAATGGGACTCTATCTTTATTCTC
GTCCGATTAATCAGTTCTTTAAAAGATCTATCGGCCTATGGAGTGAATGA
TTTGATGAATGAATATTCGATTTTTTCTTCAATGTGGAATCAATTCACAC
CAATTCTTCCATTTTTCATATTAAAAAATACAGATACAGATTCGGGCCAT
CATTAATCATTTGATATAGTATTCAATAGATACGTTTATCCTTCATCCTT
TCTGAAGTTTCCATGGAAAGATTCCTCTACCAACGCAGTCAACTCCATTT
GTTAGAACAGCTTCCATTGAGTCTCTGCACCTATCCTTTTTTTTCGTTTT
TTGAACCTTTGTTTTGAGAAAACAGGATTTGGCTCAGGATTGCCCATTTT
TATTAATTCCGGGGTTTCTCTGAATTTGAAAGTTCTCACTTAGTAGGTTC
CATACCAAGGCTCATCATACGCGCCCGCCCTTTTTTTTTGTTTTTTGTTT
GCA

>Taxon5_trnL-F
GTTTGTCCTTTTCTTTTTTAAAGAGGGTTTTTATTTGAACTGGTGGCCCG
AGGATTTCCAGTACTCCGCTTTACCAGTTGAGCTATCCCGACCATCCCTT
ACGCACCATCCTCATTTTAATATAGGACTTGGGTCTATGTCAATTAAAAA
GACGAAAGGGGAATTGCAAAGTCTTATCCAGGCCTTGTTGGAATTTCTTG
GATCTTCAAAAAAAGACTTTGTAAGTTTCAGTACAGTACGAGTAATAAAA
TGAATTTTTAATTATTCAAATTTAACATTGGGATTCCTTTCTCAAAGATG
TTCATTTGTACGTCTTTCATATAGATCACAGGGCTTGTGATAAGAAAAAG
ATTTTCGCTCAGATACGTTTGTAAAATTAGAATGAACGAGAAAGATAACG
AATTTTGAACCGCTAACGAAATGAGAAGGTAGGATAAATAATTAGGGAAT
CAAATGGGCCTTTTTGGAGGATAGAGGGACTTGAACCCTCACGATTTTTA
AAGTCGACGGATTTTCCTCTTACTATAAATTTCATTGTTGTCGATATTGA
CATGTAAAATGGGACTCTATCTTTATTCTCGTCCGATTAATCCATTCTTC
AAAAGATCTATCAGATTTTGATGGAGTAAATGATTTGATTAATGAATATT
TAATTCTTTTTCAACTTAATAATTGATTTACAATAATTCTTTAATTTTTC
ATGAAAATTAAAAGAAATACGGATTTGGGTTGTCATTAATCATTTGAAGA
TACTATTTCAGTACGTATACGTATATAGGTTTATTCTTCATCCTTTCTGG
AGTGATTCCTTTACTAACGCACCGCAGCCAACTCCATTTGTTAGAACAGC
TTCCATTGAGTCTCTGCGCCTATCCTTTTTTATTATCGCCTTCTGAACCC
TTGTTTGTTTTCGAGAAAACCAGGATTTGGCTCAGGATTGCCCATTTTTA
ATTACCAGGGTTTCTCTGAATATGAAAGTTATCACTTGGTAGGTTCCCTA
CCACGCTCAATCATTCATTAAGTTGTACGCCCACCGATTTCGACATTTTT
CCTCCCGGGTTCTCGATCTTGAGTTTCCTTTTAGTCT

>Taxon6_trnL-F
GTACTTAGAACTTTTATTGTTCGAAATCGGTAAGGACGTCGGACTGATCC
AATGAGCCTGGTAGGAAAACCTGCTAAGTGGTAACTTCCAAATTCAGGAG
AAACCCCTAGGAATTTAAAATGGGCAATCCTGAGCCAAATCTTTATTTGA
TATTTGAGAAACCTGGGGTTTGGTTTATATTATAAAAAACTAGAATCCAA
AATAAAAAAGGGATAGGTGCAGAGACTCAATGGAAGCTGTTCTAACGAAT
GGAATTGACTACGTTATGTTGGTAGTTGGAATCCCCCAAAATTATGAAAA
GGGGAGCTCTATATACCCAATACATACATATACATACTGACATATCAAAC
GATTAATCACGACCCGAATATTATATATATATTATGATATGAAAAAATGA
AAAGTTATTATGAATCTATTCCAACCGAAGTTGAAGGAAGAATCGAATAT
TTAATGACCAAATCATTGATTCCAGAATCTGATGGATCTTTTGAAAACGA
ATAAATCGGACGAGAATCGAGAATAAAGAGAGAGTTCCATTCTACATGTC
AATATTGACAACAATGAAATTTATAGTAAGAAGAAAATCCGTCGACTTTA
AAAATCGTGAGGGTTCAAGTCCCTCTATCCCCAAAAAGCTCAGTTTAGTT
CCTAACTTTAGTATACTCTTTTTTTTTTCATCAGAGATTCAAACAAAATT
CACTATAGTTTCTCATTCATTTTACTCTTTCCCAATTCCCAAGGCGAAAT
CCTTGGATATTATCTTGGATAGATACGATACCTATACATATAAAATATAT
AGGAAAGGAATCCCCATTATTTAATCATTCACAGTTCATATCATTATTCT
TACACTTAGAATATAGAAAATATAGAAAAAATGAATAAAGTCTTTTTTTT
TGAAGATCTAAGAAATTCAGGGGCTAGGTAAGATTTCTTAATATTTTTTT
GTCCCTTTAATTGGCATAGATACAATCACAAGTAGTAGGATGATGCACAA
AAAATTGCTCCGGATCGTTCAGGTCGGAATCAAAGAATGAATTCCCTGTT
CCACCAGTTCAAAAAATT

>Taxon7_trnL-F
TTTCGAATCGGAGGGGCGTCGGCTAATGGATGCTCGTTGTGGGAACCTAC
TACGTGATGCTTTCAATTCAGAGAAACCCTGGAAGGAAAAATGGGCAATC
CTGAGCCAAATCCTATTATTTTACGAGGGGTTCAGCAAGCGAGAATAATA
AAATAAAAAAGGATAGGTGCAGAGACTCAATGGAAGCTATTCTAACAAAT
GGGGGTGACTCTCTCTGCCTTGCTAAAGGAATCCTTATATCGAAACTCCA
GAAAGGATGAAAGAGAAACCTATATAAATAGGTATACTAATGAAAAACTA
TTGCTTTCAAAAAGGACAACCCAAACCCGTATTTTTTTATTTATATGATA
TGCAAAATCTATTTATATGAAAAATAAAAAGAATTGTTGTGAATTGATTC
CAAGTTGAAGAAAAAATCGAAAAAAAAAAAATCGAATAGAATATTCATTA
ATCAAATCATTCACTCCATAGTCTGATAAATCTTTTGAAAAACGGATTAA
TCGAACGAGAATAAAGATAGAGTCCCGATTCTACATGTCAATATCAATAC
CGACAACAATGAAATTTATAGTAAGAGGAAAATCCGTCGACTTTAAAAAT
CGTGAGGGTTCAAGTCCCTCTATCCCCAACCCCCAAAAGCCTGTTTGCCA
TCTATTTATTTTATCCTACCCCTTTTGGTTAGTGACTCAAGGTTCCTTAT
GTTTCTCATTCATGCCCCCTTTATTCTTTTCCATTTTACAAGCGTATCCG
AGCATAATTTTGTTCTCTTATCACAAGTCTTGTGGTATAATTGTGATATA
TGATCATACGTACATACAAATCAACATCCTTAGAGCAAGGAATACCCATT
TGAATGATTCGATTCATAATCCATATCATTATTCATACTGAAATTTAAAA
AGTCTTCTTTTTGAAGATCCAAGAAATTCCCGTTCGAGACTTTTTTTTAA
GACTTTTTCGTTTTTTTTGTTTTCATTTTTAATTGACATAGACCCGAGTC
ATCTAGTATTATGAGGATAATGCGTCGGTAATGGTCGGGATAGCTCAGTG
GAGGCAGGGCATTTTAAATATCTTTAGCCACACAAAAAA

>Taxon8_trnL-F
GGCTTTTTTTTAAAGGGGGGGCGCGGGATTTCAGTCTCTGCTCCACCAGC
TGAGCTATCCCGACCATTTTCGACGCGTCATCTTCCTCATTTTACTAAAT
GACTTGGGCCTATGTCAATTAAAAAAAGACGAAAAAGTATTCTAAAGTCT
TATCCAGACTTGAAATGTTTTGTATCTTTAAAAGAAAAAAAAAAATACTT
CGTAAATTTCAATTCGAATAATGATTTGGATTGTTAATAATTCCAATTTC
CAATGGTAATGGTATTCTTTGTTTTGCTCAAAGATGTTCATTTGTATATG
TATCATATCTATCACAAGATTTGTGAAAAGAAATCCAGCCCCAATATGTT
TGTGAAAGAATCGAATAAATGAGAAAGATAACGAAATTTGAACCGTTAAC
GAAACGAGAGAATGGAATAAAAATAATTAAGGAGTCGGGCGGTCCTTTTT
TGGGGATAGAGGGACTTGAACCCTCACGATTTCGAAAATCGACGGATTTT
CCTCTTACTATAAATTTCCTTGTTGTCGATATTGACATGTACAATGGGAC
TCTATCTTTATTCTCGTCCGATTAATCAGTTATCTATCAGACTATGGAGT
GAATGGTTTGATCAATTCATATTCAATCCTTTCTTCAACTTGGAATTAAT
TCAAAACAATTTTTGATTTATTTTTTATTTCATTTTTCATATAAAGATAA
AAATATATATATAGATAAAAAAATATGGATTCGGGCCCCTATTAATCATT
TGAGATAGTATTTGTATACGTATGTATATAGGGTTATCCTTTACTTTATC
CTTTCTGGAGTTTTGACAGAAGGATTTCTTTACTTTACTAATGCAACGCA
GTCAACTTCATTTGTTAGAATAGCTTCCATTGAGTCTCTGCACCTATCCT
TTTTTTGGTCTTTATGAACCTTTGTTTGTTTTCGGAAAACAGGATTTGGC
TCAGGATTACCCATTGTTAATTTCAGGGTTTCTCTGAATTTGAAAGTTAT
CACTTAGTAAGTTCCATACCAAGGCTCATCATACCGGGGCCCGGCGGGGT
TTTTTGGTTTTTGGGAAA

>Taxon9_trnL-F
TATTTTCAAAAAAAAGAGGGGGGGGCGCGCGCTATGATTGACCTTGGGTA
TGGAACTTACTAAGTGATAACTTTCAAATTCAGAGAAACCCTGAAATTAA
CAATGGGTAATCCTGAGCCAAATCCTGTTTTCCGAAAACAAACAAAGGTT
CATAAAGACCAAAAAAAGGATAGGTGCAGAGACTCAATGGAAGCTATTCT
AACAAATGAAGTTGACTGCGTTGCATTAGTAAAGTAAAGAAATCCTTCTG
TCAAAACTCCAGAAAGGATAAAGTAAAGGATAACCCTATATACATACGTA
TACAAATACTATCTCAAATGATTAATAGGGGCCCGAATCCATATTTTTTT
ATCTATATATATATTTTTATCTTTATATGAAAAATGAAATAAAAAATAAA
TCAAAAATTGTTTTGAATTAATTCCAAGTTGAAGAAAGGATTGAATATGA
ATTGATCAAACCATTCACTCCATAGTCTGATAGATAACTGATTAATCGGA
CGAGAATAAAGATAGAGTCCCATTGTACATGTCAATATCGACAACAAGGA
AATTTATAGTAAGAGGAAAATCCGTCGATTTTCGAAATCGTGAGGGTTCA
AGTCCCTCTATCCCCAAAAAAGGACCGCCCGACTCCTTAATTATTTTTAT
TCCATTCTCTCGTTTCGTTAACGGTTCAAATTTCGTTATCTTTCTCATTT
ATTCGATTCTTTCACAAACATATTGGGGCTGGATTTCTTTTCACAAATCT
TGTGATAGATATGATACATATACAAATGAACATCTTTGAGCAAAACAAAG
AATACCATTACCATTGGAAATTGGAATTATTAACAATCCAAATCATTATT
CGAATTGAAATTTACGAAGTATTTTTTTTTTTCTTTTAAAGATACAAAAC
ATTTCAAGTCTGGATAAGACTTTAGAATACTTTTTCGTCTTTTTTTAATT
GACATAGGCCCAAGTCATTTAGTAAAATGAGGAAGATGACGCGTCGAAAA
TGGTCGGGATAGCTCAGCTGGAGACAGGCAAGATGAACGCTCCTCCCCCT
CAAAAAAAAAAAAAAAT

>Taxon10_trnL-F
AAGGAGAGCGGTGGGGTTGAAGGGGGGGTTCGGCGAGAGCTGAGAAATTT
TAGGGATATTTTAATTAGAGAAATTGGAAGTAAAAAGGGGAATGTGAGGT
TAAATCTTTGTTGGACAAAGGAAAAAGGTTAAAAAGAAGAAAAAAAAAGA
GGGTTGTGTATTTCTACAAAAGCGGGGGGACGTCGGACTTAATGTGATGA
GCCTTGGTATGGAAACTTACTAAGTGATAACTTTCAAATTCAGAGAAACC
CTGGAATTAATAAAAATGGGTAATCCTGAGCCAAATCACGTTTTCCGAAA
ACAAACAAAGGTTCAGAAAGCGAAAATAAAAAAGGATAGGTGCAGAGACT
CGATGGAAGTTGTTCTAACGAATGGAGTTGATTGTCTTACATTGGTATAG
GAATCCTTCTATCGAAACTTCAGAAAAGATGAAGGATAAACCTGTATACA
TAATACAGAAGAATTGGTATGAATCGATTCCATATTGAAGAAAGAATCGA
ATATCCATTGATCAAAATAAAACCATTCACTCCATAATCTGATAGATCTT
TTGAAGAACTGTTGGACGAGAATAAAGATAGAGTCCCGTTCTACATGTCA
ATACCGGCAACAATGAAATTTATAGTAAGAGGAAAATCCGTCGATTTCAA
AAATCGTGAGGGTTCAAGTCCCTCTATCCCCAAAAAGACCATTTGACTCC
CTAATTATTTATCGTATCCTTTTGATTTATCCTTTTTTGTTAGCGGTTCA
AAATTCCTTATCTTTCTCATTCACTACTCTTTATACAAATGGATCTGAAC
GGAAATACTGTTCTGTTATTACATCACAATGGATATATGATACATGTACA
AATGAACATCTTTGAGCAAGGAATCCCCATTTGAATGAGCTTTTTTTATT
CAGACTGAAACTTACAAAGTTGTTCTTTTGACAAATTATAGGACCTGCAT
GAGACTTTGTAATACCCTTTCAATTGACATAGAAGCATGTTCTCTAGTAA
AATGAAAATGAGGATGAGACATCAGGAATAGTTGGGATAGCTCAGTTGGT
AGACCAGCATGACTGAAAATCTTCTGCCCCCCATGTTCAAAAAAATT

>Taxon11_trnL-F
CTTCGAAATCGGGTAGGCGCTACGGACTTGGGTGGATTGAGCCTTGGTAT
GGAAACCTACTAAGTGATAACTTCCAAATTCAGAGAAACCCTGGAATTAA
AAATGGGCAATCCTGAGCCAAATCCTGTTTTCAGAAAACAAGGGTTCAGA
AAGCGAGAACCAAAAAAAGGATAGGTGCAGAGACTCAAAGGAAGCTGTTC
TAACGAATGGAGTTGATTAACATTGGTATAGGAATCCTTCTATCGAAATT
CCAGAAAGGATGACCCTATCCTATATACGTACTGAAATATCAAACAATTA
ATCACGATCCGATTCCGTATTTTTTTTATATGAAAAATGGAAGAATTCTT
GTGAATCGATTCCAAATTGAAGGAAGAATCGAATATTCAGTGATCAAATC
ATTCACTCCTCGGATAGATCTTTTGAAGAACTGATTAATCGGACGAGAAT
AAAGATAGAGTCCATTCTACATGTCAATACCGACAACAATGAAATTTATA
GTAAGGGGAAAATCCGTCGACTTTAGAAATCGTGAGGGTTCAAGTCCCTC
TATCCCCAATAAAAAGAAAAGAGCCCGTTTTACTACCTAACCTCTTTATT
TCGTCATCGGTTCCAAATTAGTTATGTTTCTTATTCACTCTACTCTTTCA
CAAACGGATCCGGACAGAAACCTTTCTCTCTTATCACAAGTCTATAGATA
CGATATACTTACAAATGAACATATATAGGCAAGGAATTTCCATTATTAAA
TAATTCACAGTCCATATCATTATTCTTACACTGACAAAGTCTTCTTTTTG
AAGATCCAAGAAACTCCAAGGCCTAGGTAAGATTTTGTAAGACTTTTTGG
GTTTCTTTAATTGACATAGACCCCAGTCCTCTAATAGGGCGATGCATCCG
GAATGGTCGGGATAGCTCAGCTGGTAGAGCAGAGGACTGAAAATCCTCGT
GCCCCCAGTTCAAATAAAT

>Taxon12_trnL-F
GCATTGAAGCCAGAGTACCTTATGCTATCGTAAATACGAACCCTAAGAAA
ACAATCCCACCATCATAAAACAAAGGGCTTTATTTGAACTGGGGACACGA
GGATTTTCAGTACTCGCCTACGACCAGCGGAGCTATCCCGACCAGTCCCC
ATGTAACATCTTAATTTTATTAGAAAATGGGGTCTATGTCAATTAAAAGA
AGGAAAGCGGATTACAAAATTTTATTCTAGGTACTGGAATGTTCTTGGAT
CTTAAAAAAGAGGGCTTTGTAAGTTTCAGTATGAATATTTATATTGCTTG
TAAATCATTAAAATGGGGATTTCTTGCTCAAAGATGTTCATTTGTATGTA
TATCATATATAACAAGACTTGTGATAAGAAAAGGGGATTTCCGCCCAGAT
CGATTTCTAAGAGAATAGAGTGAATGGATAAGGAATTTTGAACCGCTAAC
GAAAAGAAGGATAGGATAAATAGTTGGGGAGTCAAATAGGCTTTTTGGGG
ATAGAGGGACTTGAACCCTCACGATTTTTAAAGTCGACGGATTTTCCTCT
TACTATAAATTTCATTGTTGCCGGCATTGACATGTAGAATGGGACTCTAT
CTTTATTCTCGTCCGATTAATCAGTTCTTGAAAAGATCGATCAGACTATG
GAGTGAATCATTTGATCAATGAATATTCGATTCTTTCTTCAATGTGGAAT
CTATTCACACCAATTCTTCCGTTTTTCATATATAAAAATACAGATTCAGT
CGGGTCGTCATTAATGCATTTGATATAGTATTCAATACCTATGTATCATA
CGTATATCCTTCACTTCATTCTTTCTGAATTTTCGATGGAAAGATCTCTC
TACTAATGCATCTCACTCCATTTGTTAGAACAGCTTCCGTTGAGTCTCTG
CACCTATCCCTTTTTCACTTTCTGAACCTTTGGTTTTGGAAAACAGGATT
TGGCTCAGGATTGCCCCTTTTTATTAATTCCAGGGTTTCTCTGAATTTGA
AAGTTATTCACTTAGTGGGTTTCCTATTACCAAGGCTCAATCCAATTAAG
TCCGTAGCGCTAAACCGATTTCGAAAT

>Taxon13_trnL-F
ATCCGTTTATTTGAACTGGTGACACGAGGATTTTCAGTTCTCTGCTCTAC
CAGCTGAGCTATCCCGACCATTTCCGACACATTATTATTACTATCCTACT
AAAGGACTTGGTCTATGTCAATTAAAGAAATTCAAAAAGCACTGGAATTT
CTTGCTTGGATTTTCAGAAAAAAGAAGACCTTGTAAATGTAGGAGTAATG
ATATGGACTGTAAGTGAGTCCATAATAAATGGGATGGAAATTTTTACCAT
AGCATAGTATGGGTTTTACCGTATATTTTAACGTAGATAATATCTATTAC
AAGATTTTTGAGAATAGATAAAGATTTCTGACCGATCCATTTGTGAAAGA
GTAGAATAAGTAATAAACATAGAAAACTTGGAATCGCTGGCTAAGAAAAG
AAAGAGGATAAATGGTTAGGGAGTCAAATAGGGATTATTATTATTGGGGA
TAGAGGGACTTGAACCCTCACGATTTTTCAAGTCGACGGATTTTCCTCTT
ACCATAAATTTCATTGTTGTCAGTATCGACATGTAGAATGGGACTCTATC
TTTATTCTCGTCCGATTAATCAGTTCTTCAAAAGATCCATCATACTCCGG
AGTAAACGATTTGATCACTGAATATTTGATTCTTCCCTCTGGAATCAATT
CAGAACAATTTCAGAATTTTTCTGAAAAGAAAAAGAATTCAGGTCGTGAT
GAATCTTTGCTATTTCAGTACGCATCCAGGGTAATTCTTTCTCTTATTTT
ATGGAGTAGAAGGATTCCTATACCAATGCAATTAATAAAGGTAAAGGCAA
CCCCATTCGATTCGTTAGAACAACTTCCATTGAGTCTCTGCACCTATCCC
TTTTTCGCTTTCTGAACTCGCGTTTTCTGAAAAATAGGATTTGGCTCAGG
ATTGCCCACTTTTTATTCCAGGGTTTCTCTGAATTTGGAAGTTACCACTT
AGTAGGTTCCATACCAAGGCTCAATCTAATCAGTCCGTACGCCTTACCGA
TTTCGAATT

>Taxon14_trnL-F
AAAAAAAAGGAAGACAAAGGGAGGAGGCGTAAAACATTAGCTGGAAGGAA
AAAAAAAAAAAAAAATCAAAAAAAGAGAAACGCGAAAGATAAAAATGTAA
GAAGGTGACAAATGTAAATTTCAAAGTCTAAAACATCGGTAAGGTGACTA
AAATCGGGATAGCTTAGGCATTTTTTCGAAATCCGGGTTAGACGCTACGG
ACTTAATTGGATTGAGCCTTGGTATAGGAAACCTACTAAGTGATAACTTT
CAAATTCAGAGAAACCCCGGAATTAATAAAAATGGGCAATCCTGAGCCAA
ATCCTGTTTTCTCAAAACAAAGATTCACAAAACGAAAAGGATAGGTGCAG
AGACTCAATGGAAGCTGTTCTAACAAATGGAAGTTGACTGCGCTGGTAGA
GGAAGCTTTCCATGGAAACTTTAGAAAGGATGAAGGATAAACACATCTAT
TGAATACTATATCAAATGGTTAATGATGGCCCGAATCTTTTAATATGAAA
AAATGGAAAAATTGGTGTGAATTGATTCTACGTTGAAGAAAAAATCGAAT
ATTCATCAACTCATTCGCTCCATAGTCCGATAGATCTTTTAAAGAACTGA
TTAATCGGACGAGAATAAAGATAGAGTCCCATTCTACATGCTACATGTCA
ATATCGGCAACAATGAAATTTATAGTAAGAGGAAAATCCGTCGACTTTAA
AAATCGTGAGGGTTCAAGTCCCTCTATCCCCAAAAAGCTTATTTGACCCC
TAAAATATTTACCTTACCCCCCTTTTAGTTAGGGGTTCCAAATTCCTTTA
TCTTTCTGATTCTTTGACAAACGTATTTGGGCGTAAATGACTTTCTCTTA
TCACATGTGATATAGAATACGCATTCCAAATGAAGCAAGGAATGCCAATG
TGAATAATTCACAAAATAGCATTAAAATTAGCTGCTATATTGAAAATGGT
CGGGATAGCTTCCAGCTGGTAGAGCAGAGGACTGAAAATCCTCGTGTCAC
CAGTTCAAATATAGGAGCTAATTTTAATGCTATTTTGTGAATTATTCACA
TTGGCATTCCTTGCTTCATTTGGAATGCGTATTCTATATCACATGTGATA
AGAGAAAGTCATTTACGGCCCAAATACGTTTGTCAAGAATCGAAGGTAAG

>Taxon15_trnL-F
GAGTATAGAGAGAGTGTATAGGTAGAGAGTGAGAAGAATATAGAGAGAGA
GGTTAGGGAATTATCTTGGTTGGATATTAGATTAGTGGAGTTGAGGGTTT
AATATTTTTTAGAGCAATTCCCTTATCCTTTCAAATCCAGGACAAACGTA
TTTGGCCGTAAATGACTTTCTCTTATCACATGTGATATAGAATACGCATT
CCAAATGAAGCAAGGAATGCCAAGGGAATAATGCACGGATCTGCAAGAAG
ATAGCTCCGATATTGATATTGTGACTCGAGGAGTAACAGTCTTGTGCTGG
ACTACGAGAGCTATCCCGACCATTTTCAATATAGCAGCTAATTTTAATGC
TATTTTGTGAATTATTCACATTGGCATTCCTTGCTTCGTTTGGAATGCGT
ATTCTATATCGCATGTGATAAGAGAAAGTCATTTACGCCCAAATACGTTT
GTCAAAGAATCAGAAAGATAAAGGAATTTGGAACCCCTAACTAAAAGGGG
GGTAAGGTAAATATTTTAGGGGTCAAATAAGCTTTTTGGGGATAGAGGGA
CTTGAACCCTCACGATTTTTAAAGTCGACGGATTTTCCTCTTACTATAAA
TTTCATTGTTGCCGATATTGACATGTAGCATGTAGAATGGGACTCTATCT
TTATTCTCGTCCGATTAATCAGTTCTTTAAAAGATCTATCGGACTATGGA
GCGAATGAGTTGATGAATATTCGATTTTTTCTTCAACGTAGAATCCATTC
ACACCAATTTTTCCATTTTTTCATATTAAAAGATTCGGGCCATCATTAAC
CGATTTGATATAGTATTCAATAGATGTGTTTATCCTTCATCCTTTCTAAA
GTTTCCATGGAAAGCTTCCTCTACCAGTGCAGTCAACTTCCATTTGTTAG
AACAGCTTGCATTGAGTCTCTGCACCTATCCTTTTCGTTTTGTGAATCCT
TGGTTTTGAGAAGGCAGGATTTGGCTCAGGATCGCCCATTTTTATGAATT
CCCGGGGTTCTCTGAACTTGAAATTTATCACGTAGTAGGTCTCCATTGAT
CAAGGCTCAATCCAATTAAGTCCGTACCGTCATCACGATTTCGAAACCCC
CATTCGCCTCTTCCACCTCCCCCCCTAACGGCCCCACAGTT

>Taxon16_trnL-F
TTTTTTATTTTTTGGGGGGGGGGGGTTTTATTAGAATGGTTTGCACGAGG
GTCTCCATTCTTATGTCTGACCAGTGGGGTTTCCCGGCCCTTCTGGAGCG
CGAGTCTTCAGAAAAAGAAGGTCTGGGGGCTATGGCAATGCCAGGGCATT
GAAAAGCGATAACTGACGCGAAAACTATGTACGTGTAGCGATGTTGAGCA
ACAAGACAGTGCTAGAGTAAGAGTGAAGGAAAGTTATGCGAAAGGTTCCG
TGATGAAGATTCTTTGCCCATCCATATATGGATGGGCATTTGTACGATTA
TCATATCTATCCCTGGGGGAAGGGAGAAAGATTTTTGGCCAGATCCCCTC
GGCGAAAGAGTAAAAAACATATCATAATCTAATTTTAAACAGACAGATGG
AAAAAAAAAAAAGAGGATAAATGCTTAGGGAGTAAATATAGGCCTTTTAT
TGGGGATAGAGGGACTTGAACCCTCACGATTTCTAAAGATCGACGGATTT
TCCTCTTACTATAAATTTCATGGTTGTCAGTATTGACACGTAGAATGGGA
CTCTATCTTTATTCTCATCTCGACCGATTAATCAGCCCTTAAAACATGTA
TCAGACTCTGGTGTGATAGTCGATTTGAAAATTGACTATTTAATTATTCC
TTATCCAATTTTTTTGCATAGAAAAAATATGGTCGGGATTCGGGTCGTGA
TTAATCTTTGATATTTCAGTACGTACGTATCTCGAGTCATCCGATCTGGA
GTTTCGATAGAAGGAATCTTCTACCAAGGTAATCAACCCCATTCGTTAGC
ACAGCTTCCATTGAGTCTCTGCACGTATCCTTACTTTATTTTCGCTTTCT
GAACTATTATTTAGTTTTATTTTAGTAATAAGAAAATAGCATTAGGCTCA
GAGTTTCCCCCTTTTTTTTTTTTTTTAAAAGGGAGACATGAGTTCGTAGC
GTCCTACCGATTTTCATTTATGCAAGGTTTCCCACGTTTCGAAGTCCATT
T

>Taxon17_trnL-F
AATTTTGAAGGGGGGACGGGGTTAAATTTTCCTGCCTCAACTGAGCTATC
CCGACCATTACCGGCACATTATCCTCATAATACTAGATGACTTCGGTCTA
TGTCAATTAAAAATGAAAACAAAAAAAAACGAAAAAGTATTAAAAGTCTC
GAACGGGAATTTCTTTGATCTTCAAAAAAAAAGACTTTGTAAATTTCAGC
ATGAGTAATGATATGGATTATGAATCATTCAAATGGGTATTCCTTGCTCA
AGGATGCTTGTTGATTTGTACTTATATCATATATATATCACAATATATCA
CAAGACTTGTGATAAGAGAACAAAATTCCGCTCGGATACGCTTGTAAAAT
GGAAAAGAATAGGATGAATGAGAAACATAAGGAACTTTGAACCACTAACA
AAAAGTAAAGGATAGGGTAAAATAAATAGATAGAAAACGGACTTTTGGGG
GTTGGGGATAGAGGGACTTGAACCCTCACGATTTTTAAAGTCGACGGATT
TTCCTCTTACTATAAATTTCATTGTTGTCGGTATTGATATTGACATGTAG
AACGGGACTCTATCTTTATTCTCGTCCGATTAATCCGTTTTTCAAAAGAT
TTATCATACTATGGAGTGAATGATTTGATTAATGAATATTCTATTCGATT
TTTGCTTCAACTTGGAATCGATTCACAACAATTCTTTTTTTTTCATAGAA
ATTGATGTTGCATAGAAATAAAAAAAAAAATACGGATTCGGGTCGTCCTT
TTTGAAATCGTTTTTCATTAGTATACCTCTTCATATAGGTTTATCTTTCA
TCCTTTCTGGAGTTTCTATATAAGGAATCCTTTACCAAAGCAAAGGGAGT
CAACCCCATTTGTTAGAATAGCTTCCATTGAGTCTCTGCACCTATCCCTT
TTTTATTATTTTATTTTATTCTCGCTTGCTGAACCTTTGTTTATGTTTAT
TTTCGTAAAATAATAGGATTTGGCTCAGGATTGCCCATTGTTCATTCCAG
GGTTTCTCTGAATTTGAAAGTTATCACTTAGTAGGTTCCAACCCAAGGTC
ATCCATAGCCAGCCCCCCCCCCATTTTGAAAAC

>Taxon18_trnL-F
TTTTCCAAAAGGGGGGGACGGGTCGACGGATGAGATGAGCCTTGGTATGG
AACCTACTAAGTGAGAACTTCCAAATTCAGAGAAACCCTGGAATTAAAGA
TGGGCAATCCTGAGCCAAATCCTGTGTTCAGAAAACAAGGTTCAGAAAGC
GAGAATCAAAAAAGGATAGGTGCAGAGACTCAATGGAAGCTGTTCTAACA
AATAGAGTTGACTGCATTGGTAAGGGAATTCTTTCCTTCTATCCAAACGA
CAGAAAGGATGATCTTGTATACGTACGTATACATACTGAAACATCAAACG
ATTAATCACGACTTGAATCAGTATTTTTTTTTTTTTTTTCTGAAAAATTC
ACAGAATAGAAAGATTGTGAATTGATTCCAAGTTGAAGGAAGAATCGAAT
ATTCAGAGATAAAATCATTCATTCCCGAGTCTAATAGATCTTTTGAAGAA
CCGATTAATCGGACGAGAATAAAGATAGAGTCCCGTTCTACATGTCAATA
CAGACAACAATGAAATTGATAGTAAGAGGAAAATCCGTCGACTTTATAAA
TCGTGAGGGTTCAAGTCCCTCTATCCCCAATAAAAAAGGCCCATTTCCCC
CCTAATTATTTATCCTCTTTTTTGTCAGTTCTTCCAAATTCGTTATGTTT
CTCATTCACTCTACTCTTTCACAAATGGATCCGACCAGAAATGTTTCTCT
CTTATCACAAGTTTTGAGATAGATATGATTTACGTACATGCGTACAAATG
AACAGATAATGAATGGGCAATAGAATCTCCACTATTGAATAATTCACAGT
GATATCATTACTTCTATACAAAGTCTTCTTTTTTAAGGGCCAAGAAATTC
TAAGGCCTGGGTGAGCTTTTGTAATGTTTTTTGAGTCTCTGTTATTTAAT
TAACATAGACCCAAGTCCTCTAGCGGGATGATGCATCGAGACTGGTCGGG
ATAGCTCAGCTGGAGACAGGAATACTGAAAACCCCGGCCCCACCTTTAAA
AAAAAA

>Taxon19_trnL-F
GGAGTTTTATTTTATGGGGGGGGGGGCAGGTTTCGTTCCTTGCTTTCCAA
CTGAGCTATCCCGACTATTCTTGATGCATCGCCATGGAATTTCTTGGATC
TTCAAAAAGACGACTTTGTAAATTTCAGTACGAGTAAGAGTATGTATTGT
TAATCATTCAAATAAATGATTCCTTGCTCAAAGATAAGACGTTCATTTGT
ACGTTTATCGTTTATAATTTAAGTGTATCATATTCATATATATTGTATTA
TATTGTATTATATATACATTCCATTACCTATTCACAAAACTTGTGATAAT
AAATAAAAAGACAAATTCCACTCAGATCTGTTTGTGAAAGAATAGAATGA
ATAAGAAACATAACGAATTTTGAACTACTAAGAAGATATAGGATAAAAAA
TGAAGGAGTTAAACGGGCCTTTTGGGGATAGAGGGATTTGAACCCTCACG
ATTTTTAAAGTCGACGGATTTTCCTCTTACTATAAATTTCATTGTTGTCA
GTATTGACATGTAGAATGGGACTCTATCTTTATTCTTGTCCGATTAATCA
GTTCTTCAAAAAATCTATCGGATTATGATGGAGTGAATGATTTGATGAAT
GAATATTCGACTTTTTCCTCAATCAACTTTGAATCCATTTACATCTTTCA
TTATAAATATTAATGAATAATGATTCGGCGCCGTCATTCATTTAGTTGAG
ATAGTCTTTCGGTACATATATGTATATATACGTTTATCTTTGATCCTTTC
TTTTCTGGAGTTTCGATGGAAGGATTACTACTTTACTAACGAAACGAAAT
CCCGTCAACTCCATTTGTTAGAACAGCTTCCATTGAGTCTCTGCACCTAT
CCTTTTTATTCTCACTTTTTGTCTCACTTTTTGAACTCTTTTTGGTTTTC
GGAAAACAGGATTTGGCTCAGGATTGCCCATTGTTAATTCCAGGGTTTCT
CTGAATTTGAAAGTTCTCACTTGGTAGGTTCTTACAGGGCTCATTGATAA
TCGGCCCTCCCCTCTTTGGTTTCGAAAA

>Taxon20_trnL-F
GTTTTTGTGTTCAGGTAAAATATTATTATTATATAAGAGTTTTTTTATTT
TTGTTTTTTTTGAGCCGGGGGCGATTCATCTTTTTTTACCGGGGTTTTAT
TGAACTGGGTGCAGGGGATTTCAGTTCTCTGCTCTACCAGCTGAGCTATC
CCGACCATCCCTTACGCACCATCCTCATTTTAATATAGGACTTGGGTCTA
TGTCAATTAAAAAGACGAAAGGGGAATTGCAAAGTCTTATCCAGGCCTTG
TTGGAATCTCTTGGATCTTCAAAAAAAGACTTTGTAAGTTTCAGTACAGT
ACGAGTAATAAAATGAATTTTTAATTATTCAAATTTAACATTGGGATTCC
TTTCTCAAAGATGTTCATTTGTACGTCTTTCATATAGATCACAGGGCTTG
TGATAAGAAAAAGATTTTCGCTCAGATACGTTTGTAAAATTAGAATGAAC
GAGAAAGATAACGAATTTTGAACCGCTAACGAAATGAGAAGGTAGGATAA
ATAATTAGGGAATCAAATGGGCCTTTTTGGGGATAGAGGGACTTGAACCC
TCACGATTTTTAAAGTCGACGGATTTTCCTCTTACTATAAATTTCATTGT
TGTCGATATTGACATGTAAAATGGGACTCTATCTTTATTCTCGTCCGATT
AATCCATTCTTCAAAAGATCTATCAGATTTTGATGGAGTAAATGATTTGA
TTAATGAATATTTAATTCTTTTTTCAACTTAATAATTGATTTACAATAAT
TCTTTAATTTTTCATGAAAATTAAAAGAAATACGGATTTGGGTTGTCATT
AATCATTTGAAGATACTATTTCAGTACGTATACGTATATAGGTTTATTCT
TCATCCTTTCTGGAGTGATTCCTTTACTAACGCACCGCAGCCAACTCCAT
TTGTTAGAACAGCTTCCATTGAGTCTCTGCACCTATCCTTTTTTATTATC
GCCTTCTGAACCCTTGTTTGTTTTCAGAAAACCGGATTTGGCTCAGGATT
GCCCATTTTTAATTCCAGGGTTTCTCTGAATTTGAAAGTTATCACTTGGT
AGGTTTCCATACCCCGCTCATTCATTCATTAGTCGACGCCTCCCGCCATT
TTCGAAAGGAACCTGGCATTCCTACCCCCACTCCTCCTCCCCGGCTCTCT
CTCCCAGCTTTCTTCTTTTTCCTCCTTCTCTTCTCCCCCCCCCCTCTCCT
TC

>Taxon21_trnL-F
TTTTTTTTTTTTTTTTAGGGGGGGGGGAGACGTGTGCTGGCCACTGCTGA
GCTTCCCGACCATTTTCGACGTGACGTCTTCCTCATTTTAATAAACGACT
TGGGTCTATGTCAATTTTAAAAAAGATGAAAAAGTATTCTAAAGTCTTAT
CCAGACCTGGAATGCTTTGTATCTTAAAAAAAAAAAAAAAAATAAAAAAA
GAAAGAAGAAAAAGAACGACTTCGTAAATTTCAGTTCGAATAATGATTTG
GATTGTTAATCATTCCAATTTCCAACGGGGATTCCTTGTTTTGCTCAAAG
ATGTTTATTTGTATGTGTATCATATCTATCACAAGACTTGTGAAAAGAAA
TTAAGTCTGGATATGTTTGTGAAAGAATCGAATGAATGAGAAAGATAACG
AAAATGGAACCGTTAATGAAAAGAGAGAATAGGATAAAAATAATTAGGGA
GTCGAACGGGCCTTTTTTGGGGATAGAGGGACTTGAACCCTCACGATTTT
TAAAGTCGACGGATTTTCCTCTTACTATAAATTTCCTTGTTGTCGATATT
GACATGTAGAATGGGACTCTATCTTTATTCTTGTCCGATTAATCAGTTAT
CTATCAGACTATGGAGTGAATGATTTGATCAATTAAAATTCAATCCTTTC
TTCAACTTGGAATCAATTCAAAACCATTTTTTTTATTTCATTTTTCATAA
TTTTTCATATAAATATAAAGATAAAAAAATAAAAAAAAAAAATATGGATT
CGGCCCCTATTAATCATTTTAATCATTTGAGATAGTATTTCAATACGTAT
ACATATGAATATAGGGTTATCCTTTACTTTATCCTTTCTGAAGTTTTAAC
GGAAGGATTCCTTTCCTTTACTTTACTAATGCAACGCAGCCAACTCCATT
TGTTAGAACAGCTTCCATTGAGTCTCTGCACCTATCCTTTTTTTATTCTG
TCTTTTTGAACCTTTGTTTGTTTTCGGAAAACAGGATTTGGCTCAGGATT
GCCCATTTTTAATTCCAGGGTTTCTCTGAATTTGAAAGTTATCACTTAGT
TCAACAGTTCCACCCAGGTCCCCACGCCCCCCCCCCCCCCCAATACG

>Taxon22_trnL-F
TATTTTTTTTTTTTTTTTTTTTTTTTTTTGGGGGGGGGGGGCGGTGCCCG
CCTACTGCTGAGCTATCCCGACCATTTTCGACGTGACGTCTTCCTCATTT
TACTAAACGACTTGGGTCTATGTCAATTTTAAAAAAGATGAAAAAGTATT
CTAAAGTCTTATCCAGACCCTGGAATGCTTTGTATCTTAAAAAAAAAAAA
AGATAAAAAAAAAAAAGAGAAAAAGAATGACTTCGTAAATTTCAGTTCGA
ATAATGATTTGGATTGTTAATCATTCCAATTTCCAACGGGGATTCCTTGT
TTTGCTCAAAGATGTTTATTTGTATGTGTATCATATCTATCACAAGACTT
GTGAAAAAAAATTCAGTCTGGATATGTTTGTGAAAGAATCGAATGAATGA
GAAAGATAACGAAAATGGAACCGTTAATGAAAAGAGAGAATAGGATAAAA
ATAATTAGGGAGTCGAACGGGCCTTTTTTGGGGATAGAGGGACTTGAACC
CTCACGATTTTTAAAGTCGACGGATTTTCCTCTTACTATAAATTTCCTTG
TTGTCGATATTGACATGTAGAATGGGACTCTATCTTTATTCTCGTCCGAT
TAATCAGTTATCTATCAGACTATGGAGCGAATGATTTGATCAATTAAAAT
TCAATCCTTTCTTCAACTTGGAATCAATTCAAAACAATTTTTTTTATTTC
ATTTTTCATATAAATATAAAGATAAAAATTTCATATAAATATAAAGATAA
AAAAAAAATATGGATTCGGCCCCTATTAATCATTTTAATCATTTGAGATA
GTATTTCAATACGTATACATATGAATATAGGGTTATCCTTTACTTTATCC
TTTCTGGAGTTTTAACGGAAGGATTCCTTTCCTTTACTTTACTAATGCAA
CGCAGCCAACTCCATTTGTTAGAACAGCTTCCATTGAGTCTCTGCACCTA
TCCTTTTTTTTTATTCTGTCTTTTTGAACCTTTGTTTGTTTTCGGAAAAC
AGGATTTGGCTCAGGATTGCCCATTTTTAATTCCAGGGTTTCTCATTGAA
TTTTCCTGAAAGTTATCACCTAGTACGTTCCAACCAAGGTCACCATGCCA
TAAAACAATAGAA

>Taxon23_trnL-F
TTTTTTTTTTTTTTTTTTTGGTGCGGGGGGCGCAGTCATCTTGCTCTACC
AGCTGAGCTATCCCGACCATCCCTTACGCACCATCCTCATTTTAATATAG
GACTTGGGTCTATGTCAATTAAAAAGACGAAAGGGGAATTGCAAAGTCTT
ATCCAGGCCTTGTTGGAATCTCTTGGATCTTCAAAAAAAGACTTTGTAAG
TTTCAGTACAGTACGAGTAATAAAATGAATTTTTAATTATTCAAATTTAA
CATTGGGATTCCTTTCTCAAAGATGTTCATTTGTACGTCTTTCATATAGA
TCACAGGGCTTGTGATAAGAAAAAGATTTTCGCTCAGATACGTTTGTAAA
ATTAGAATGAACGAGAAAGATAACGAATTTTGAACCGCTAACGAAATGAG
AAGGTAGGATAAATAATTAGGGAATCAAATGGGCCTTTTTGGGGATAGAG
GGACTTGAACCCTCACGATTTTTAAAGTCGACGGATTTTCCTCTTACTAT
AAATTTCATTGTTGTCGATATTGACATGTAAAATGGGACTCTATCTTTAT
TCTCGTCCGATTAATCCATTCTTCAAAAGATCTATCAGATTTTGATGGAG
TAAATGATTTGATTAATGAATATTTAATTCTTCTTTACAACTTAATAATT
GATTTACAATAATTCTTTAATTTTTCATGAAAATTAAAAGAAATACGGAT
TTGGGTTGTCATTAATCATTTGAAGATACTATTTCAGTACGTATACGTAT
ATAGGTTTATTCTTCATCCTTTCTGGAGTGATTCCTTTACTAACGCACCG
CAGCCAACTCCATTTGTTAGAACAGCTTCCATTGAGTCTCTGCACCTATC
CTTTTTTATTATCGCCTTCTGAACCCTTGTTTGTTTTCAGAAAACCGGAT
TTGGCTCAGGATTGCCCATTTTTAATTCCAGGGTTTCTCTGAATTTGAAA
GTTATCACTTGGTAGGTTTCCATACCACCGCATCATTCATACTCCCCCCC
CCCCCTCCTCCTC

>Taxon24_trnL-F
GGGGCAACGCATAAAAAATAGAAACGGAAGACGCTACCGTCCCGTTTCCA
ATATAACACAAGAATGGAAATTGGGGATTCCCGGGCCAGAGCCCTTTTCG
TGTTATACAAATGCTTACGAGGCTAGCGAACAGAGGAATAGGATCGGAGC
TGCGAAGACACGGAAGGTGCTCTGCTCAATCGAATGGATTTCGCTGCGTT
GCGTTAGTAACTGACTCAATCCACAAAAGAGGAAGACCTAATATATTTAC
GCCTACCGACTGAAATCGTAACTGCCAAGGATTGATGACCACCCGACCCC
GTATTTCTTTTCGATTTCTTCTATGATTAAACTTTTTTGAATCTATTGGG
ATCATGCTCAGGTATGGAAGTATGAAAAAGAAGTAAAGGATCATTATTCA
CATCATGTACTTCATCATCCCCTGATAGATCTTTTGAAGAAAGCATGAAT
CGCAAGAGAATAAAGATAGAGTCAGACTTTTTACATTGAAGTATTGATCA
GACCAACGCACTGACAATCTTATATAAAGGAGGAAAATTCTACTACTACC
TTTATATCTCGCGAGAAGGCTCACACTTCTATCCTAAAAAGGATCATTCG
ACTCGCTAATTATTCATCCTACCTCCCCCTTTATTCGCCGCCCAAAATTC
GTTATCTTTCTCGTTCATTCTAATTTTACATACGTATCTGGAGCGACAAT
CGTTCCTTATCCAAGCCCTGCAGGCTTCTAGTCCGCTATAAGCATGGACG
TGCAAATCTTCGAGAATGGAAAAGAAATCCCATTTGAATAGATTGAAATC
GTACCATACTTGTACACTTCTGAAATCGTACAGTACCGAAACTTACTCAG
TTTTTCATTCAGGCTCCGACACATCCCAGCATGCCCTGCTTCAGACGATG
CAGTTCCCCAGTCCTCTTGAGAGCCTACAAGACCCCAAGTCAGGATGTAA
TCTCCCAGGAAGGGGAATGGGTGCAGATCGCTCCACCTACTATCGAATCA
CGACAAAACTCTTCTCCC
